# Supplementary material for: Brain microRNAs are associated with variation in cognitive trajectory in advanced age
Source: Transl Psychiatry. 2022 Feb 1;12:47. doi: 10.1038/s41398-022-01806-3 (PMC8807720; doi:10.1038/s41398-022-01806-3)
Supplement: Supplementary file 2 — Supplementary tables [file 41398_2022_1806_MOESM2_ESM.xlsx]

## Sheet: TableS1
Supplementary Table 1: Genome-wide miRNA association study of cognitive trajectory in the Discovery Sample
adjusting for sex, age at death, RIN, PMI, study, and proportions of neurons, astrocytes, oligodendrocytes,
and microglia in non-demented participants at baseline assessment (N=454)
miRNA	logFC	AveExpr	t	P.Value	adj.P.Val
hsa.miR.132	2.3293	10.6833	9.20565	1.24547e-18	3.63677e-16
hsa.miR.129.5p	0.856578	8.94213	6.27305	8.2516e-10	1.20473e-07
hsa.miR.29a	-0.645326	13.6082	-4.83455	1.82864e-06	0.000177987
hsa.miR.129.3p	0.696603	10.1373	3.79235	0.000169366	0.0123637
hsa.miR.99b	-0.603654	9.03049	-3.53828	0.000444153	0.0259386
hsa.miR.410	0.772289	7.43877	3.26277	0.00118639	0.0504986
hsa.miR.194	-0.700639	4.46793	-3.20812	0.00143044	0.0504986
hsa.miR.100	-0.407279	9.78389	-3.20009	0.00146996	0.0504986
hsa.miR.25	-0.54121	7.42891	-3.1832	0.00155646	0.0504986
hsa.miR.99a	-0.419586	11.4539	-3.09598	0.00208284	0.0566526
hsa.miR.432	0.434901	5.70143	3.0886	0.00213417	0.0566526
hsa.miR.19b	-0.492208	7.76273	-3.02503	0.0026269	0.0639212
hsa.miR.335	-0.502949	7.82339	-2.98787	0.00296127	0.0665148
hsa.miR.133b	0.656515	4.13069	2.96064	0.00323059	0.0673808
hsa.miR.431	0.558471	4.35707	2.8516	0.00454808	0.0830883
hsa.miR.95	-0.381851	8.42941	-2.85126	0.00455279	0.0830883
hsa.miR.517c_hsa.miR.519a	-0.525495	5.89222	-2.73086	0.00656238	0.110116
hsa.miR.196a	0.617485	4.98254	2.71952	0.00678796	0.110116
hsa.miR.34a	-0.532365	7.78702	-2.68758	0.00746118	0.114667
hsa.miR.152	-0.571021	4.30293	-2.66537	0.00796411	0.116276
hsa.miR.92a	-0.362421	10.1276	-2.62251	0.00902134	0.12544
hsa.miR.106b	-0.365489	6.80576	-2.38123	0.0176654	0.234469
hsa.miR.128	0.501737	10.6249	2.32718	0.0203937	0.244715
hsa.miR.195	-0.377849	7.65001	-2.30121	0.0218309	0.244715
hsa.miR.885.5p	0.437634	8.04869	2.29316	0.0222945	0.244715
hsa.miR.433	0.387906	7.04452	2.29141	0.0223962	0.244715
hsa.miR.744	-0.526254	4.79162	-2.28745	0.0226278	0.244715
hsa.miR.582.5p	0.34903	5.70829	2.21684	0.027128	0.282906
hsa.miR.146b.5p	0.391053	4.38582	2.18502	0.0293967	0.288901
hsa.miR.15a	-0.293355	9.3604	-2.18118	0.0296816	0.288901
hsa.miR.504	0.312725	6.49166	2.15442	0.0317317	0.29566
hsa.miR.140.3p	-0.361269	5.58316	-2.1158	0.0349044	0.29566
hsa.miR.197	0.503338	6.91021	2.11111	0.0353078	0.29566
hsa.miR.29c	-0.312641	10.5126	-2.11107	0.0353112	0.29566
hsa.miR.199a.5p	-0.465011	4.16815	-2.08723	0.0374231	0.29566
hsa.miR.451	-0.645648	10.6839	-2.08588	0.0375459	0.29566
hsa.miR.143	0.531813	7.02359	2.08437	0.0376843	0.29566
hsa.miR.345	-0.362574	4.82127	-2.07577	0.0384763	0.29566
hsa.miR.346	0.452515	5.13675	2.05099	0.0408402	0.299313
hsa.miR.16	-0.30644	11.3016	-2.04934	0.0410018	0.299313
hsa.miR.34b	0.413591	4.13342	2.03506	0.0424241	0.300612
hsa.miR.633	0.735022	4.44713	2.02088	0.0438774	0.300612
hsa.miR.487b	0.355727	8.91519	2.01714	0.0442682	0.300612
hsa.miR.1	-0.376399	6.70251	-1.98467	0.0477816	0.308379
hsa.let.7g	-0.282505	12.1223	-1.97808	0.0485229	0.308379
hsa.miR.125b	-0.462472	15.2948	-1.97757	0.0485802	0.308379
hsa.miR.1308	0.475369	4.54257	1.95777	0.0508682	0.316032
hsa.miR.484	0.349232	6.25712	1.90691	0.0571621	0.347736
hsa.miR.135b	0.379007	4.73436	1.88903	0.0595234	0.354711
hsa.miR.488	0.315519	6.21929	1.87728	0.0611195	0.356938
hsa.miR.186	-0.35677	5.58761	-1.85357	0.064448	0.35782
hsa.miR.324.5p	0.307028	7.47835	1.85141	0.0647583	0.35782
hsa.miR.320a	-0.347917	4.63516	-1.84502	0.0656845	0.35782
hsa.miR.592	0.215966	6.3732	1.83446	0.0672386	0.35782
hsa.miR.362.3p	-0.319868	5.02674	-1.82558	0.0685691	0.35782
hsa.miR.125a.5p	-0.246208	10.7388	-1.82007	0.0694062	0.35782
hsa.miR.383	0.226054	6.21077	1.81717	0.0698484	0.35782
hsa.miR.376b	-0.377345	4.19622	-1.80241	0.0721437	0.363206
hsa.miR.151.3p	-0.371493	5.37911	-1.76574	0.0781105	0.386581
hsa.miR.329	0.292602	6.09042	1.73445	0.0835154	0.406441
hsa.miR.452	-0.33375	4.32092	-1.63212	0.103346	0.494446
hsa.miR.370	0.320288	5.05161	1.62439	0.104985	0.494446
hsa.miR.149	-0.349928	7.02803	-1.60517	0.10915	0.502504
hsa.miR.31	-0.255965	5.42945	-1.58484	0.113697	0.502504
hsa.miR.423.3p	-0.323619	6.1019	-1.58239	0.114256	0.502504
hsa.miR.627	0.310001	4.1908	1.5751	0.115928	0.502504
hsa.miR.151.5p	-0.291165	8.15927	-1.57191	0.116666	0.502504
hsa.miR.299.5p	-0.311911	4.87029	-1.56305	0.118735	0.502504
hsa.miR.548a.3p	0.320223	4.79978	1.56302	0.118742	0.502504
hsa.miR.664	-0.175484	7.67206	-1.54708	0.122539	0.507385
hsa.miR.363	-0.25449	6.0019	-1.54228	0.1237	0.507385
hsa.miR.30a	-0.21389	9.04394	-1.52975	0.126773	0.507385
hsa.miR.1537	0.304219	4.97348	1.51377	0.130779	0.507385
hsa.miR.93	-0.252669	5.47958	-1.51355	0.130835	0.507385
hsa.miR.551b	0.267857	5.31589	1.50124	0.133988	0.507385
hsa.miR.1248	-0.297995	4.24161	-1.49343	0.136019	0.507385
hsa.miR.1305	0.368108	4.4522	1.48789	0.137472	0.507385
hsa.let.7i	0.17636	10.2761	1.4867	0.137788	0.507385
hsa.miR.101	-0.279843	8.28797	-1.48107	0.13928	0.507385
hsa.miR.139.5p	-0.196319	9.00615	-1.48105	0.139286	0.507385
hsa.miR.138	0.266788	5.4482	1.46938	0.142422	0.507385
hsa.miR.595	-0.2606	4.56271	-1.46915	0.142485	0.507385
hsa.miR.369.3p	0.259625	6.77558	1.45519	0.146307	0.514719
hsa.miR.26a	-0.239147	13.6305	-1.43709	0.15138	0.524387
hsa.miR.140.5p	-0.198426	7.30291	-1.43264	0.152647	0.524387
hsa.miR.133a	-0.237624	5.28886	-1.39286	0.164343	0.558002
hsa.miR.190b	0.278001	6.38584	1.37099	0.171053	0.574109
hsa.miR.15b	-0.222838	6.61388	-1.35741	0.175324	0.57965
hsa.miR.7	-0.423072	5.26152	-1.34053	0.180741	0.57965
hsa.miR.30d	-0.188927	7.80512	-1.33663	0.182011	0.57965
hsa.let.7f	0.221836	10.544	1.33579	0.182286	0.57965
hsa.miR.496	0.243653	4.72075	1.33242	0.183391	0.57965
hsa.miR.500_hsa.miR.501.5p	-0.241927	4.3384	-1.32502	0.185831	0.57965
hsa.miR.193b	-0.244727	7.0506	-1.3227	0.1866	0.57965
hsa.miR.218	-0.27957	9.22603	-1.30416	0.19284	0.587561
hsa.miR.324.3p	-0.170044	5.76512	-1.29853	0.194763	0.587561
hsa.miR.379	-0.156131	7.52806	-1.29462	0.196107	0.587561
hsa.miR.142.3p	-0.267818	7.221	-1.28261	0.200282	0.587561
hsa.miR.148b	-0.159875	8.56663	-1.28167	0.200611	0.587561
hsa.miR.1260	-0.424584	9.36007	-1.27994	0.20122	0.587561
hsa.miR.148a	-0.227441	5.80404	-1.26499	0.206522	0.588565
hsa.miR.2117	0.294342	4.22841	1.26104	0.207943	0.588565
hsa.miR.548j	-0.261029	4.41467	-1.25602	0.209755	0.588565
hsa.miR.1299	-0.351555	4.15818	-1.25474	0.210217	0.588565
hsa.let.7e	-0.144754	10.2171	-1.24655	0.213203	0.588565
hsa.miR.421	0.194926	5.04318	1.24531	0.213657	0.588565
hsa.miR.520d.3p	0.235427	5.45093	1.23371	0.21795	0.594779
hsa.miR.518e	-0.263864	4.12956	-1.20825	0.227579	0.608537
hsa.miR.154	-0.179688	7.81148	-1.2033	0.229487	0.608537
hsa.miR.185	-0.244744	5.4549	-1.19993	0.230791	0.608537
hsa.miR.490.5p	0.229088	4.42068	1.19855	0.231328	0.608537
hsa.miR.1206	-0.247436	4.97373	-1.19049	0.234473	0.611305
hsa.miR.122	-0.12866	6.20069	-1.18143	0.23805	0.614881
hsa.miR.934	0.231739	4.46407	1.17639	0.240056	0.614881
hsa.miR.1977	0.268857	4.71142	1.16725	0.243719	0.618835
hsa.miR.30e	-0.182599	7.35199	-1.15454	0.248886	0.626506
hsa.miR.574.3p	0.227512	5.55593	1.14134	0.254331	0.629903
hsa.miR.1912	0.226948	4.38606	1.14081	0.25455	0.629903
hsa.miR.1246	0.390759	4.19495	1.12919	0.259415	0.636548
hsa.miR.1286	0.239526	4.18638	1.12374	0.261714	0.636838
hsa.miR.362.5p	0.193024	4.78947	1.11213	0.26667	0.638614
hsa.miR.96	0.152445	5.36847	1.11178	0.266818	0.638614
hsa.miR.577	-0.217674	4.80631	-1.09577	0.273761	0.649904
hsa.miR.381	-0.237185	4.73675	-1.08581	0.278136	0.654966
hsa.miR.377	-0.173333	7.64511	-1.07037	0.28502	0.665806
hsa.miR.424	-0.20841	4.48574	-1.04904	0.294715	0.682718
hsa.miR.224	-0.20577	4.32961	-1.04423	0.296936	0.682718
hsa.miR.515.3p	0.21698	4.81592	1.03502	0.301208	0.68713
hsa.miR.127.3p	-0.24692	5.77456	-1.01423	0.31101	0.698773
hsa.miR.448	0.193927	4.16473	1.01042	0.312831	0.698773
hsa.miR.1275	-0.251639	4.30648	-1.00904	0.31349	0.698773
hsa.miR.767.5p	-0.185958	4.64788	-0.994367	0.320573	0.707862
hsa.miR.1266	0.208019	4.15714	0.990036	0.322683	0.707862
hsa.miR.1297	0.19575	5.25573	0.985626	0.324841	0.707862
hsa.miR.376c	-0.169735	8.33345	-0.973187	0.330978	0.715892
hsa.miR.204	0.208868	6.09983	0.96427	0.335423	0.720173
hsa.miR.10a	-0.146806	5.30618	-0.940269	0.347579	0.737203
hsa.miR.24	0.128692	9.93521	0.938659	0.348404	0.737203
hsa.miR.106a_hsa.miR.17	-0.148059	4.99098	-0.931921	0.351872	0.739184
hsa.miR.497	-0.150217	8.04865	-0.920379	0.357863	0.746399
hsa.miR.125a.3p	0.168799	5.40329	0.907714	0.36451	0.754872
hsa.miR.26b	0.179	7.85414	0.8876	0.375225	0.762454
hsa.miR.34c.5p	-0.163373	4.37055	-0.878822	0.379962	0.762454
hsa.miR.203	0.165968	5.71812	0.878308	0.38024	0.762454
hsa.miR.520e	-0.245049	4.74587	-0.875255	0.381897	0.762454
hsa.miR.208a	0.184859	4.17157	0.870651	0.384404	0.762454
hsa.miR.548h	0.156759	5.03237	0.867114	0.386337	0.762454
hsa.miR.126	0.140814	12.4653	0.866909	0.386449	0.762454
hsa.miR.770.5p	0.163256	4.21338	0.849673	0.395954	0.77283
hsa.miR.409.5p	0.154601	4.60402	0.847789	0.397002	0.77283
hsa.miR.769.5p	0.160939	4.65053	0.834404	0.404491	0.777242
hsa.miR.155	0.133874	5.00243	0.829137	0.407462	0.777242
hsa.miR.580	-0.166355	4.16	-0.822676	0.411124	0.777242
hsa.miR.331.3p	0.135864	7.60282	0.818503	0.413499	0.777242
hsa.miR.361.5p	0.130212	8.13452	0.793689	0.42779	0.777242
hsa.miR.1225.3p	0.147929	4.49032	0.791071	0.429315	0.777242
hsa.miR.92b	-0.141399	8.59099	-0.790546	0.429621	0.777242
hsa.miR.27a	0.189886	4.99192	0.790183	0.429833	0.777242
hsa.miR.361.3p	0.107525	5.96682	0.783469	0.433759	0.777242
hsa.miR.342.3p	-0.102895	10.6461	-0.781199	0.435092	0.777242
hsa.miR.98	0.154264	7.90466	0.775173	0.43864	0.777242
hsa.miR.615.5p	0.167981	4.55456	0.77131	0.440924	0.777242
hsa.miR.766	-0.147666	4.59135	-0.770745	0.441258	0.777242
hsa.miR.453	0.149831	5.31606	0.763119	0.445788	0.777242
hsa.miR.526a_hsa.miR.518d.5p_hsa.miR.520c.5p	0.142894	4.96929	0.762285	0.446285	0.777242
hsa.miR.454	-0.134464	5.16118	-0.761852	0.446543	0.777242
hsa.miR.375	0.153723	4.21189	0.758422	0.448591	0.777242
hsa.miR.889	0.162118	5.21111	0.757499	0.449143	0.777242
hsa.miR.425	-0.131461	5.70228	-0.756332	0.449842	0.777242
hsa.miR.876.3p	0.121413	4.94511	0.750861	0.453124	0.778279
hsa.miR.145	0.158274	9.08899	0.744976	0.456671	0.778279
hsa.miR.655	0.115106	5.89627	0.740242	0.459535	0.778279
hsa.miR.600	0.138312	4.59352	0.737656	0.461104	0.778279
hsa.miR.21	-0.143295	8.46308	-0.716705	0.473924	0.79532
hsa.miR.656	-0.107482	6.57703	-0.710921	0.477498	0.796739
hsa.miR.491.5p	0.136304	4.85318	0.70605	0.480518	0.797223
hsa.miR.320c	0.154384	5.41365	0.693906	0.488096	0.80522
hsa.miR.2054	0.150521	4.31838	0.682861	0.495043	0.812092
hsa.miR.221	0.103575	9.61264	0.676476	0.499082	0.814145
hsa.miR.639	0.141582	4.22176	0.662064	0.508266	0.82452
hsa.miR.23a	-0.099136	8.67976	-0.651695	0.514927	0.830711
hsa.miR.146a	0.0761786	7.15607	0.643158	0.520445	0.832522
hsa.miR.191	-0.121498	8.0704	-0.638505	0.523467	0.832522
hsa.miR.769.3p	0.127527	4.76564	0.636758	0.524603	0.832522
hsa.miR.216a	-0.164065	6.11317	-0.628732	0.52984	0.834076
hsa.miR.124	0.137752	6.21183	0.625899	0.531695	0.834076
hsa.miR.365	-0.130464	4.16511	-0.618153	0.536784	0.834076
hsa.miR.548g	0.126864	5.34331	0.616214	0.538062	0.834076
hsa.miR.183	0.120346	4.60169	0.606576	0.544435	0.834076
hsa.miR.1979	0.133087	5.53394	0.601753	0.547639	0.834076
hsa.miR.30b	-0.0853217	11.4521	-0.593491	0.553148	0.834076
hsa.miR.491.3p	0.123399	4.27993	0.593411	0.553201	0.834076
hsa.miR.660	-0.0959448	5.115	-0.592485	0.55382	0.834076
hsa.miR.548a.5p	-0.110652	4.36005	-0.591998	0.554146	0.834076
hsa.miR.603	-0.130104	6.62978	-0.584974	0.558855	0.83685
hsa.miR.150	0.0911827	8.09116	0.579664	0.562428	0.837904
hsa.miR.326	0.118203	4.15313	0.566842	0.571102	0.846506
hsa.miR.22	-0.0745431	6.95273	-0.548169	0.583845	0.857668
hsa.miR.525.5p	0.106839	4.35231	0.547205	0.584507	0.857668
hsa.miR.544	0.0992894	6.56079	0.53749	0.591192	0.86314
hsa.miR.219.2.3p	-0.101275	8.26015	-0.527047	0.598418	0.867193
hsa.miR.1180	-0.0764482	6.67372	-0.524902	0.599907	0.867193
hsa.miR.339.3p	0.10284	4.27255	0.519851	0.603421	0.867974
hsa.miR.220a	-0.101882	5.38385	-0.513256	0.608021	0.870305
hsa.miR.130b	-0.0887002	4.61907	-0.505255	0.613625	0.874041
hsa.miR.455.3p	-0.0859402	4.89777	-0.499308	0.617804	0.875722
hsa.miR.135a	-0.0921489	8.73036	-0.493322	0.622023	0.877444
hsa.miR.874	-0.108212	5.06786	-0.480203	0.631314	0.884489
hsa.miR.450a	-0.0903288	4.76929	-0.477724	0.633076	0.884489
hsa.miR.450b.5p	0.101093	4.59882	0.469401	0.639008	0.888525
hsa.miR.539	-0.0502821	7.38319	-0.449997	0.652927	0.902553
hsa.miR.27b	-0.0425984	11.0176	-0.446736	0.655278	0.902553
hsa.miR.423.5p	-0.0661674	6.84303	-0.441247	0.659244	0.903752
hsa.miR.376a	-0.0792405	7.20004	-0.435305	0.663547	0.905401
hsa.miR.2114	0.095388	4.23463	0.430029	0.667378	0.905843
hsa.miR.708	-0.0776442	6.13568	-0.420235	0.674512	0.905843
hsa.miR.590.5p	0.052387	6.59537	0.402694	0.687363	0.905843
hsa.miR.193a.3p	0.0823074	6.82871	0.399532	0.689689	0.905843
hsa.miR.137	-0.0720717	11.2987	-0.3974	0.691259	0.905843
hsa.miR.543	0.0652575	7.25541	0.394091	0.693699	0.905843
hsa.miR.181a	0.0531327	11.8993	0.390985	0.695991	0.905843
hsa.miR.514	0.0851065	4.25615	0.386233	0.699505	0.905843
hsa.miR.1283	-0.0560679	6.42675	-0.38447	0.70081	0.905843
hsa.miR.20a_hsa.miR.20b	0.0524839	9.63481	0.381534	0.702985	0.905843
hsa.miR.300	0.0803855	4.84329	0.379326	0.704623	0.905843
hsa.miR.382	0.0723792	5.11526	0.377138	0.706247	0.905843
hsa.miR.651	-0.0737691	5.50764	-0.370662	0.711062	0.905843
hsa.miR.495	-0.0676017	9.04429	-0.370522	0.711166	0.905843
hsa.miR.142.5p	-0.0504946	6.61093	-0.367983	0.713057	0.905843
hsa.miR.640	-0.0674708	5.02836	-0.360637	0.718539	0.905843
hsa.miR.598	0.0436052	7.72364	0.359248	0.719576	0.905843
hsa.miR.206	-0.0639493	6.10462	-0.354577	0.723071	0.905843
hsa.miR.219.5p	-0.110985	8.68206	-0.351533	0.725351	0.905843
hsa.miR.181c	0.0458741	6.07438	0.350781	0.725915	0.905843
hsa.miR.494	0.0648675	6.18992	0.343838	0.731127	0.908464
hsa.miR.758	0.0694718	4.32591	0.335483	0.737416	0.911751
hsa.miR.103	-0.0515859	11.4496	-0.330458	0.741206	0.911751
hsa.miR.153	0.0751636	4.6602	0.327898	0.743139	0.911751
hsa.miR.566	0.0729539	4.88836	0.322586	0.747157	0.912845
hsa.miR.187	-0.0540849	4.53098	-0.28174	0.778271	0.941138
hsa.let.7a	-0.055787	12.4926	-0.280002	0.779603	0.941138
hsa.let.7d	-0.0320319	11.3975	-0.279505	0.779984	0.941138
hsa.miR.296.5p	-0.040545	5.19221	-0.251321	0.801679	0.945989
hsa.miR.487a	-0.0459148	6.88497	-0.247158	0.804897	0.945989
hsa.miR.9	-0.0341651	14.7865	-0.237541	0.812344	0.945989
hsa.miR.1185	0.0389181	5.407	0.236406	0.813224	0.945989
hsa.miR.330.3p	-0.0556136	4.08406	-0.235488	0.813936	0.945989
hsa.miR.181b_hsa.miR.181d	-0.0312111	7.86011	-0.230785	0.817586	0.945989
hsa.miR.340	-0.0371758	8.40585	-0.230185	0.818051	0.945989
hsa.miR.548f	-0.0539031	4.30957	-0.221772	0.824591	0.945989
hsa.miR.378	0.0411854	4.58277	0.219934	0.826021	0.945989
hsa.miR.626	0.0393681	4.71448	0.219338	0.826486	0.945989
hsa.miR.542.3p	0.0451576	4.60556	0.216643	0.828584	0.945989
hsa.miR.33a	0.0467517	4.33393	0.213889	0.83073	0.945989
hsa.miR.518f	-0.040972	5.31444	-0.213228	0.831245	0.945989
hsa.miR.200a	-0.0588267	4.63597	-0.20946	0.834183	0.945989
hsa.miR.548d.5p	-0.0455758	4.37781	-0.208539	0.834902	0.945989
hsa.miR.579	0.0446722	4.57412	0.206454	0.836528	0.945989
hsa.miR.509.3p	0.0470912	4.51646	0.203188	0.839079	0.945989
hsa.miR.144	-0.0606246	5.67899	-0.193372	0.846754	0.949527
hsa.miR.30c	0.0373194	8.10552	0.187193	0.851593	0.949527
hsa.miR.520d.5p_hsa.miR.527_hsa.miR.518a.5p	-0.0366843	4.19422	-0.183004	0.854877	0.949527
hsa.miR.199a.3p_hsa.miR.199b.3p	-0.0359107	5.87216	-0.18256	0.855225	0.949527
hsa.miR.563	-0.0260401	5.26507	-0.173075	0.862669	0.953172
hsa.miR.10b	0.0333387	4.21727	0.16324	0.870402	0.953172
hsa.miR.499.5p	-0.026262	5.49557	-0.156312	0.875856	0.953172
hsa.miR.328	-0.0252221	7.7188	-0.153126	0.878366	0.953172
hsa.miR.188.5p	-0.0296287	4.54551	-0.149452	0.881263	0.953172
hsa.miR.29b	-0.0275629	7.89572	-0.146035	0.883958	0.953172
hsa.miR.584	-0.0288461	4.67703	-0.141978	0.88716	0.953172
hsa.miR.523	-0.0282554	5.21098	-0.141165	0.887802	0.953172
hsa.let.7b	-0.0190974	11.7434	-0.141059	0.887886	0.953172
hsa.miR.136	0.026007	6.2422	0.123371	0.901868	0.964635
hsa.miR.522	-0.025352	4.14804	-0.110617	0.911969	0.968714
hsa.miR.485.3p	0.0158612	8.12788	0.105996	0.915632	0.968714
hsa.miR.199b.5p	0.0216239	4.30818	0.105994	0.915634	0.968714
hsa.miR.891b	-0.0210808	4.07334	-0.0945834	0.924687	0.972307
hsa.miR.548b.3p	0.0197699	4.42153	0.0933217	0.925689	0.972307
hsa.miR.200b	0.0157636	4.47723	0.0860301	0.93148	0.972974
hsa.miR.222	-0.0134419	7.77556	-0.0799521	0.936311	0.972974
hsa.miR.192	-0.00882677	6.33248	-0.0772915	0.938426	0.972974
hsa.miR.374a	-0.0180996	6.04885	-0.0757481	0.939653	0.972974
hsa.miR.301a	0.0103488	6.2004	0.0712352	0.943242	0.973239
hsa.miR.485.5p	-0.0102112	4.83003	-0.0599394	0.95223	0.975713
hsa.miR.107	-0.00910577	8.7666	-0.0598239	0.952322	0.975713
hsa.miR.23b	0.00496226	9.52785	0.0377721	0.969886	0.988764
hsa.miR.337.3p	0.00659761	4.58628	0.0347466	0.972297	0.988764
hsa.miR.223	0.00592768	7.81656	0.0310796	0.97522	0.988764
hsa.miR.374b	0.00287485	7.34357	0.0169043	0.98652	0.996761
hsa.miR.516a.3p	-0.00133501	4.15189	-0.00635988	0.994928	0.998288
hsa.let.7c	-0.000580669	11.2478	-0.00321257	0.997438	0.998288
hsa.miR.873	-0.000352513	5.78908	-0.00214731	0.998288	0.998288

## Sheet: TableS2
Supplementary Table 2: Genome-wide miRNA association study of cognitive trajectory in the Replication Sample adjusting
for sex, age at death, RIN, PMI, and study in non-demented participants at baseline assessment(N=134)
miRNA	logFC	AveExpr	t	P.Value	adj.P.Val
hsa-miR-132	1.53745	10.3554	3.6859	0.000324648	0.0947971
hsa-miR-137	-1.10623	11.2552	-2.66081	0.008703	0.451084
hsa-miR-485-5p	0.86635	4.59262	2.60101	0.01029	0.451084
hsa-miR-497	-0.703316	8.08093	-2.51458	0.0130451	0.451084
hsa-miR-362-3p	0.769986	4.99138	2.50942	0.0132285	0.451084
hsa-miR-543	0.620374	7.12374	2.49581	0.0137239	0.451084
hsa-miR-99b	-0.720405	9.04623	-2.45907	0.0151453	0.451084
hsa-miR-542-3p	0.810001	4.56342	2.41796	0.0168894	0.451084
hsa-miR-193b	-0.694616	7.33296	-2.40232	0.0175983	0.451084
hsa-miR-595	-0.657798	4.57723	-2.39919	0.0177434	0.451084
hsa-miR-19b	-0.728215	7.74042	-2.36122	0.0195887	0.451084
hsa-miR-376a	-0.843118	7.13665	-2.33118	0.0211668	0.451084
hsa-miR-651	0.672406	5.52987	2.31086	0.0222966	0.451084
hsa-miR-30c	-0.790502	8.00554	-2.29796	0.0230412	0.451084
hsa-miR-873	-0.657042	5.71982	-2.25901	0.0254233	0.451084
hsa-miR-579	-0.768582	4.63174	-2.21222	0.0285666	0.451084
hsa-miR-361-5p	-0.613728	8.01172	-2.19506	0.0298018	0.451084
hsa-miR-139-5p	-0.532978	8.95861	-2.18464	0.0305742	0.451084
hsa-miR-376c	-0.776745	8.33164	-2.1788	0.0310144	0.451084
hsa-miR-155	0.653073	5.10581	2.17776	0.0310937	0.451084
hsa-miR-29b	-0.773371	7.95187	-2.16037	0.032441	0.451084
hsa-miR-129-5p	0.558405	8.78845	2.13426	0.0345586	0.458687
hsa-miR-379	-0.472776	7.45661	-2.10914	0.0367069	0.466017
hsa-miR-22	-0.482233	6.89183	-2.06355	0.0409015	0.497635
hsa-miR-580	0.694783	4.1648	2.02673	0.0445823	0.516897
hsa-miR-149	-0.7226	7.2152	-2.00245	0.0471615	0.516897
hsa-miR-574-3p	-0.771751	5.49388	-1.99666	0.0477953	0.516897
hsa-miR-454	-0.54994	5.14855	-1.97949	0.0497156	0.518462
hsa-miR-600	0.61187	4.6459	1.95093	0.0530559	0.530746
hsa-miR-488	-0.619538	6.08408	-1.93544	0.0549459	0.530746
hsa-miR-30e	-0.537524	7.38529	-1.92424	0.0563464	0.530746
hsa-miR-452	0.632547	4.4146	1.90213	0.0592013	0.531855
hsa-miR-148a	0.530929	5.71892	1.88396	0.0616375	0.531855
hsa-miR-548g	0.648386	5.35574	1.88115	0.0620219	0.531855
hsa-miR-26a	-0.627338	13.6146	-1.86868	0.0637497	0.531855
hsa-miR-34c-5p	0.534526	4.34975	1.83035	0.0693172	0.551918
hsa-miR-128	-0.723294	10.5666	-1.82461	0.0701852	0.551918
hsa-miR-20a_hsa-miR-20b	-0.452978	9.74763	-1.79705	0.0744763	0.551918
hsa-miR-140-5p	-0.411557	7.2716	-1.79366	0.0750187	0.551918
hsa-miR-216a	-0.666018	6.04958	-1.78769	0.0759825	0.551918
hsa-miR-218	-0.736472	9.09461	-1.77844	0.0774954	0.551918
hsa-miR-154	0.45975	7.80466	1.75117	0.0821007	0.570795
hsa-miR-374b	-0.555306	7.29558	-1.71514	0.0885253	0.579843
hsa-miR-423-3p	-0.603877	6.00146	-1.70587	0.0902433	0.579843
hsa-miR-592	-0.336344	6.28981	-1.69519	0.0922548	0.579843
hsa-miR-140-3p	-0.43894	5.64994	-1.68108	0.0949698	0.579843
hsa-miR-874	-0.568535	5.54193	-1.6721	0.0967313	0.579843
hsa-miR-196a	-0.676336	5.07462	-1.67176	0.0967979	0.579843
hsa-miR-504	0.47812	6.20469	1.66921	0.0973025	0.579843
hsa-miR-363	-0.44572	6.04515	-1.63024	0.105292	0.605779
hsa-miR-146a	-0.337644	7.17305	-1.62782	0.105804	0.605779
hsa-miR-514	0.621342	4.23889	1.59379	0.113232	0.631367
hsa-miR-548a-5p	0.542469	4.36103	1.5701	0.118643	0.631367
hsa-miR-378	0.43365	4.66805	1.5611	0.120752	0.631367
hsa-miR-1248	0.537621	4.27536	1.55083	0.123194	0.631367
hsa-miR-30b	-0.534493	11.2933	-1.53049	0.128144	0.631367
hsa-miR-375	0.538881	4.1878	1.52606	0.129244	0.631367
hsa-miR-515-3p	0.479496	4.88099	1.48774	0.139062	0.631367
hsa-miR-548a-3p	0.485853	4.83192	1.48496	0.139795	0.631367
hsa-miR-1260	-0.863033	10.6735	-1.48345	0.140197	0.631367
hsa-miR-1286	0.472251	4.22493	1.47463	0.142549	0.631367
hsa-miR-766	-0.39793	4.48603	-1.46538	0.145052	0.631367
hsa-miR-219-2-3p	0.486109	8.28753	1.46042	0.146407	0.631367
hsa-miR-126	0.523389	12.4075	1.45565	0.14772	0.631367
hsa-miR-133b	0.482605	4.00196	1.45454	0.148027	0.631367
hsa-miR-142-5p	0.338437	6.57039	1.45322	0.148393	0.631367
hsa-let-7f	-0.47974	10.3674	-1.44476	0.150753	0.631367
hsa-miR-203	-0.436881	5.76146	-1.44285	0.151289	0.631367
hsa-miR-518f	0.491368	5.3501	1.44244	0.151406	0.631367
hsa-miR-640	0.455822	5.08758	1.44168	0.151618	0.631367
hsa-miR-767-5p	0.445816	4.68529	1.42728	0.15572	0.631367
hsa-miR-639	0.48672	4.35492	1.42588	0.156121	0.631367
hsa-miR-1305	0.627756	4.85847	1.41645	0.158858	0.631367
hsa-miR-200b	0.48622	4.49283	1.41254	0.160004	0.631367
hsa-let-7c	-0.415642	11.316	-1.40436	0.162419	0.631752
hsa-miR-656	-0.341151	6.46116	-1.39763	0.164429	0.631752
hsa-miR-29a	-0.431402	13.5097	-1.37157	0.172384	0.650289
hsa-miR-335	-0.452271	7.7152	-1.36733	0.173707	0.650289
hsa-miR-200a	-0.576949	5.37113	-1.35875	0.176405	0.652028
hsa-miR-101	-0.477543	8.23343	-1.32732	0.186557	0.678632
hsa-miR-224	0.42257	4.33728	1.3222	0.188251	0.678632
hsa-miR-450b-5p	0.378436	4.6124	1.31083	0.192053	0.678665
hsa-miR-187	0.40659	4.4712	1.3083	0.192908	0.678665
hsa-miR-365	-0.422029	4.13773	-1.29868	0.196183	0.68197
hsa-miR-516a-3p	0.460942	4.1882	1.28818	0.1998	0.686373
hsa-miR-27b	0.235192	11.0349	1.2771	0.203674	0.691546
hsa-miR-23a	0.341346	8.67169	1.27024	0.206098	0.691733
hsa-miR-127-3p	-0.469553	5.85783	-1.2587	0.210226	0.695895
hsa-miR-186	-0.376293	5.64703	-1.24962	0.213517	0.695895
hsa-miR-129-3p	0.349896	9.98465	1.24232	0.21619	0.695895
hsa-let-7i	0.296082	10.2454	1.24047	0.216872	0.695895
hsa-miR-30a	0.34219	9.08477	1.21816	0.225206	0.714785
hsa-miR-520e	-0.530376	4.96338	-1.1899	0.236095	0.725513
hsa-miR-320c	-0.412161	5.5551	-1.18314	0.238752	0.725513
hsa-miR-340	-0.3604	8.30171	-1.17749	0.240993	0.725513
hsa-miR-590-5p	0.264109	6.71977	1.16396	0.246413	0.725513
hsa-miR-199a-5p	-0.381319	4.19622	-1.16165	0.247348	0.725513
hsa-miR-95	-0.278804	8.39868	-1.15421	0.250374	0.725513
hsa-miR-1266	0.382601	4.23555	1.1531	0.250828	0.725513
hsa-miR-584	0.376646	4.74194	1.15303	0.250856	0.725513
hsa-miR-1912	0.351341	4.41469	1.15281	0.250948	0.725513
hsa-miR-181a	-0.265751	12.0201	-1.12477	0.262606	0.731367
hsa-miR-16	-0.341247	11.296	-1.11729	0.265778	0.731367
hsa-miR-92a	0.325808	9.98564	1.11285	0.267674	0.731367
hsa-miR-369-3p	-0.337486	6.62217	-1.11104	0.268449	0.731367
hsa-miR-183	0.335974	4.5522	1.11013	0.268839	0.731367
hsa-miR-125a-3p	-0.366819	5.4474	-1.10981	0.268976	0.731367
hsa-let-7e	-0.250986	10.0061	-1.10536	0.270895	0.731367
hsa-miR-148b	-0.256554	8.5502	-1.09706	0.274493	0.731367
hsa-miR-135a	-0.435422	8.61154	-1.09434	0.27568	0.731367
hsa-miR-423-5p	-0.291647	7.03645	-1.08363	0.280385	0.731367
hsa-miR-708	-0.310834	6.21387	-1.08332	0.280524	0.731367
hsa-miR-204	-0.362335	6.12336	-1.06942	0.286713	0.738988
hsa-miR-374a	-0.433335	5.94324	-1.06543	0.288509	0.738988
hsa-miR-603	0.359922	6.68013	1.05799	0.291874	0.740259
hsa-miR-487b	-0.333316	8.79299	-1.05316	0.294076	0.740259
hsa-miR-517c_hsa-miR-519a	-0.324541	5.93748	-1.03921	0.300492	0.747853
hsa-miR-615-5p	0.399176	4.50515	1.03318	0.303295	0.747853
hsa-miR-300	0.384471	4.86849	1.03001	0.304776	0.747853
hsa-miR-99a	-0.270475	11.4546	-1.01433	0.31217	0.759503
hsa-miR-136	-0.34041	6.23892	-1.00339	0.317397	0.759503
hsa-miR-328	-0.292183	7.78004	-1.00311	0.317534	0.759503
hsa-miR-425	-0.267067	5.66891	-0.998141	0.319928	0.759503
hsa-miR-138	-0.314792	5.50386	-0.989961	0.323895	0.762722
hsa-miR-199a-3p_hsa-miR-199b-3p	0.311637	5.80423	0.983772	0.326919	0.763683
hsa-miR-453	0.31436	5.4038	0.964818	0.336294	0.766395
hsa-miR-15a	0.268992	9.28659	0.960552	0.338428	0.766395
hsa-miR-299-5p	0.331309	4.81182	0.958437	0.339489	0.766395
hsa-miR-125a-5p	-0.255858	10.5049	-0.953983	0.341732	0.766395
hsa-miR-331-3p	-0.292516	7.39571	-0.949322	0.344087	0.766395
hsa-miR-93	-0.244441	5.52161	-0.940972	0.348335	0.766395
hsa-miR-523	0.298211	5.31842	0.929645	0.35415	0.766395
hsa-miR-627	-0.327536	4.36527	-0.928695	0.354641	0.766395
hsa-miR-151-5p	-0.284898	8.23987	-0.92562	0.356231	0.766395
hsa-miR-146b-5p	-0.259887	4.50724	-0.925051	0.356526	0.766395
hsa-miR-1206	0.305199	5.00242	0.924232	0.356951	0.766395
hsa-miR-220a	-0.278641	5.35848	-0.914527	0.362007	0.771578
hsa-miR-133a	0.22544	5.23701	0.893405	0.373169	0.775108
hsa-miR-769-3p	-0.290279	4.72083	-0.892886	0.373446	0.775108
hsa-miR-1180	-0.204553	6.68205	-0.890085	0.374942	0.775108
hsa-miR-34b	0.300011	4.16924	0.888053	0.376031	0.775108
hsa-miR-548h	0.263249	5.03278	0.886365	0.376936	0.775108
hsa-miR-208a	0.303262	4.17586	0.873006	0.38415	0.777686
hsa-miR-509-3p	-0.305432	4.56729	-0.866333	0.387785	0.777686
hsa-miR-626	0.290747	4.74231	0.865568	0.388203	0.777686
hsa-miR-1979	0.34645	5.84253	0.858821	0.391903	0.777686
hsa-miR-195	-0.265826	7.60555	-0.855187	0.393904	0.777686
hsa-miR-143	0.353735	6.86967	0.854706	0.39417	0.777686
hsa-miR-633	0.445142	4.06542	0.836557	0.404263	0.792246
hsa-miR-23b	0.198604	9.38818	0.819122	0.414105	0.806124
hsa-miR-377	-0.277317	7.46219	-0.808301	0.420285	0.80636
hsa-miR-219-5p	-0.476856	8.81381	-0.806725	0.421189	0.80636
hsa-miR-885-5p	-0.282335	7.87853	-0.799395	0.425412	0.80636
hsa-miR-2117	0.355856	4.84331	0.794934	0.427993	0.80636
hsa-miR-107	-0.227502	8.5501	-0.793291	0.428947	0.80636
hsa-miR-563	0.223434	5.16761	0.781892	0.435594	0.80636
hsa-miR-135b	0.225105	4.69171	0.780652	0.436321	0.80636
hsa-miR-27a	-0.319232	4.96946	-0.776516	0.43875	0.80636
hsa-miR-1246	0.481712	4.95868	0.773047	0.440794	0.80636
hsa-miR-520d-5p_hsa-miR-527_hsa-miR-518a-5p	0.291831	4.25132	0.768827	0.443287	0.80636
hsa-miR-100	-0.195519	9.86975	-0.761581	0.447587	0.80636
hsa-miR-96	0.174438	5.35194	0.760971	0.44795	0.80636
hsa-miR-539	0.1487	7.36251	0.753667	0.452311	0.80636
hsa-let-7a	-0.226073	12.4213	-0.750069	0.454468	0.80636
hsa-miR-451	-0.421691	10.8538	-0.748104	0.455648	0.80636
hsa-miR-934	-0.248513	4.48737	-0.729107	0.46715	0.817171
hsa-miR-361-3p	-0.175114	5.97121	-0.728496	0.467523	0.817171
hsa-miR-192	-0.138868	6.43783	-0.722718	0.471055	0.817171
hsa-miR-181b_hsa-miR-181d	-0.16634	7.92833	-0.717596	0.474198	0.817171
hsa-miR-548j	0.234521	4.37186	0.715074	0.47575	0.817171
hsa-miR-744	-0.241699	5.3321	-0.710051	0.47885	0.817685
hsa-miR-496	-0.209619	4.66252	-0.700471	0.484792	0.823019
hsa-miR-876-3p	0.191195	4.90879	0.695331	0.487997	0.823157
hsa-miR-664	-0.140229	7.69942	-0.687415	0.492955	0.823157
hsa-miR-222	-0.195356	7.75538	-0.686817	0.49333	0.823157
hsa-miR-324-5p	-0.193612	7.48792	-0.666504	0.506182	0.83784
hsa-miR-500_hsa-miR-501-5p	0.215348	4.58017	0.663859	0.507869	0.83784
hsa-miR-29c	-0.218983	10.3216	-0.645218	0.519838	0.852474
hsa-miR-150	0.165766	8.20571	0.640983	0.522578	0.852474
hsa-miR-433	0.21596	6.73785	0.635364	0.526225	0.852909
hsa-miR-370	0.217725	4.93101	0.631582	0.528687	0.852909
hsa-miR-1537	-0.205126	5.04808	-0.623425	0.534016	0.856773
hsa-miR-152	0.203461	4.28146	0.613151	0.540768	0.858586
hsa-miR-544	-0.2023	6.64676	-0.612759	0.541027	0.858586
hsa-miR-103	-0.164587	11.2484	-0.607247	0.544668	0.859691
hsa-miR-1297	0.204831	5.32223	0.6016	0.54841	0.860945
hsa-let-7g	-0.173363	12.0427	-0.579361	0.563274	0.87955
hsa-let-7b	0.148058	11.9224	0.569029	0.570246	0.884162
hsa-miR-151-3p	0.169348	5.46209	0.563652	0.57389	0.884162
hsa-miR-130b	0.165696	4.61617	0.552921	0.581196	0.884162
hsa-miR-409-5p	0.180226	4.56274	0.55156	0.582126	0.884162
hsa-miR-329	-0.148445	6.04864	-0.551172	0.582391	0.884162
hsa-miR-223	-0.184259	7.84099	-0.543538	0.587621	0.884162
hsa-miR-582-5p	-0.140052	5.62906	-0.542246	0.588509	0.884162
hsa-miR-193a-3p	0.184372	6.92043	0.53942	0.590451	0.884162
hsa-miR-24	0.135778	9.7785	0.531096	0.596191	0.888204
hsa-miR-185	-0.147249	5.44605	-0.525259	0.600231	0.889683
hsa-miR-124	0.180306	6.17838	0.504076	0.614997	0.903816
hsa-miR-758	0.178487	4.28249	0.502157	0.616344	0.903816
hsa-miR-92b	-0.162528	8.3628	-0.4983	0.619052	0.903816
hsa-miR-1977	0.162203	4.87472	0.483035	0.629823	0.914967
hsa-miR-191	-0.140317	8.17472	-0.475285	0.635322	0.918387
hsa-miR-106b	-0.120423	6.82513	-0.465956	0.641969	0.922297
hsa-miR-342-3p	-0.108245	10.6607	-0.462631	0.644345	0.922297
hsa-miR-1283	-0.11968	6.51176	-0.454096	0.650461	0.92651
hsa-miR-31	0.116092	5.39855	0.441749	0.65935	0.934613
hsa-miR-499-5p	-0.111826	5.43323	-0.436559	0.663101	0.93539
hsa-miR-144	0.20133	5.60315	0.429918	0.667914	0.937649
hsa-miR-26b	-0.169422	7.88059	-0.422944	0.672983	0.940244
hsa-miR-655	0.102516	5.87686	0.410426	0.682119	0.94847
hsa-let-7d	0.0827722	11.2931	0.404743	0.686282	0.949737
hsa-miR-490-5p	0.117178	4.47155	0.383842	0.701676	0.96252
hsa-miR-551b	0.108575	5.371	0.383252	0.702112	0.96252
hsa-miR-190b	-0.120427	6.49751	-0.377698	0.706225	0.963634
hsa-miR-194	-0.12685	4.46918	-0.360464	0.719042	0.968803
hsa-miR-432	0.0954078	5.65683	0.353918	0.723931	0.968803
hsa-miR-34a	0.113187	7.74302	0.350432	0.72654	0.968803
hsa-miR-421	0.0896047	5.15932	0.345682	0.730099	0.968803
hsa-miR-1185	-0.10592	5.15087	-0.345204	0.730457	0.968803
hsa-miR-1225-3p	0.0945371	4.54127	0.344723	0.730819	0.968803
hsa-miR-450a	0.103028	4.65398	0.331456	0.740794	0.968803
hsa-miR-577	0.0966414	4.78962	0.315668	0.752723	0.968803
hsa-miR-345	0.0909703	4.75174	0.313436	0.754414	0.968803
hsa-miR-526a_hsa-miR-518d-5p_hsa-miR-520c-5p	0.096697	4.98365	0.31096	0.756292	0.968803
hsa-miR-320a	0.0917412	4.92064	0.307715	0.758755	0.968803
hsa-miR-522	0.115653	4.14831	0.301028	0.763839	0.968803
hsa-miR-424	-0.0955328	4.7779	-0.299364	0.765105	0.968803
hsa-miR-381	-0.112945	4.68202	-0.296642	0.767178	0.968803
hsa-miR-484	0.0934836	6.11445	0.29582	0.767805	0.968803
hsa-miR-548b-3p	0.106	4.42755	0.293966	0.769218	0.968803
hsa-miR-330-3p	-0.106711	4.04589	-0.290852	0.771593	0.968803
hsa-miR-448	0.0849366	4.08875	0.281058	0.77908	0.968803
hsa-miR-487a	0.0853302	6.71929	0.280133	0.779788	0.968803
hsa-miR-21	-0.110568	8.51344	-0.27089	0.786873	0.968803
hsa-miR-660	0.0751923	5.05155	0.266413	0.790312	0.968803
hsa-miR-7	0.121388	5.17677	0.264725	0.79161	0.968803
hsa-miR-206	-0.0791366	6.21443	-0.262564	0.793272	0.968803
hsa-miR-769-5p	-0.0855209	4.64781	-0.261019	0.79446	0.968803
hsa-miR-525-5p	0.0816518	4.56273	0.246171	0.805909	0.968803
hsa-miR-197	-0.0945895	6.87546	-0.239608	0.810983	0.968803
hsa-miR-15b	-0.0679095	6.70677	-0.238138	0.812121	0.968803
hsa-miR-1308	0.0900184	5.10623	0.236263	0.813573	0.968803
hsa-miR-122	-0.0460521	6.1454	-0.229542	0.818781	0.968803
hsa-miR-891b	-0.0793376	4.30515	-0.228022	0.81996	0.968803
hsa-miR-10a	0.0595055	5.38101	0.227543	0.820333	0.968803
hsa-miR-199b-5p	0.0773559	4.23018	0.226597	0.821066	0.968803
hsa-miR-106a_hsa-miR-17	-0.0568174	5.09164	-0.218166	0.827616	0.968803
hsa-miR-485-3p	0.0591953	7.90098	0.217003	0.828521	0.968803
hsa-miR-455-3p	0.0572169	4.92625	0.215724	0.829516	0.968803
hsa-miR-431	-0.0672818	4.22115	-0.207514	0.835909	0.968803
hsa-miR-598	-0.0494292	7.65975	-0.205559	0.837433	0.968803
hsa-miR-2054	-0.0721818	4.32973	-0.198113	0.843243	0.968803
hsa-miR-324-3p	0.0442554	5.78312	0.196237	0.844708	0.968803
hsa-miR-1299	0.0813154	4.51604	0.194091	0.846385	0.968803
hsa-miR-410	0.070754	7.31236	0.191098	0.848725	0.968803
hsa-miR-566	-0.0644792	4.92939	-0.190284	0.849362	0.968803
hsa-miR-142-3p	-0.0702293	7.08683	-0.183873	0.854379	0.970734
hsa-miR-491-5p	-0.0536159	4.73695	-0.173038	0.862871	0.97182
hsa-miR-337-3p	0.0460239	4.52927	0.158186	0.874537	0.97182
hsa-miR-520d-3p	-0.0441879	5.40144	-0.156506	0.875859	0.97182
hsa-miR-339-3p	0.0439516	4.37023	0.152601	0.878932	0.97182
hsa-miR-326	0.0487781	4.25888	0.14243	0.886945	0.97182
hsa-miR-2114	0.0505723	4.25673	0.140339	0.888593	0.97182
hsa-miR-98	-0.0433117	7.82115	-0.134215	0.893424	0.97182
hsa-miR-548d-5p	-0.0458974	4.33726	-0.130463	0.896387	0.97182
hsa-miR-518e	-0.0405272	4.30475	-0.124913	0.900771	0.97182
hsa-miR-1	-0.0393491	6.55278	-0.121089	0.903794	0.97182
hsa-miR-301a	0.0268016	6.10989	0.120424	0.904319	0.97182
hsa-miR-30d	0.0269146	7.75214	0.115029	0.908587	0.97182
hsa-miR-376b	-0.0372461	4.2343	-0.113077	0.910131	0.97182
hsa-miR-1275	-0.0388369	4.78596	-0.110022	0.912549	0.97182
hsa-miR-9	-0.0403973	14.6231	-0.10538	0.916225	0.97182
hsa-miR-362-5p	-0.0293813	4.80707	-0.105362	0.916239	0.97182
hsa-miR-383	-0.0235528	6.24472	-0.103715	0.917543	0.97182
hsa-miR-382	0.0301592	5.05996	0.0992636	0.921071	0.97182
hsa-miR-181c	0.0189834	6.12329	0.097235	0.922678	0.97182
hsa-miR-296-5p	0.0274885	5.15714	0.0954306	0.924109	0.97182
hsa-miR-346	0.0329229	5.10866	0.0940219	0.925226	0.97182
hsa-miR-125b	-0.0312446	15.0559	-0.0801566	0.936227	0.975157
hsa-miR-221	-0.019125	9.49947	-0.074248	0.940919	0.975157
hsa-miR-145	0.0254653	8.94701	0.0729364	0.94196	0.975157
hsa-miR-33a	-0.0249187	4.25	-0.0717564	0.942898	0.975157
hsa-miR-153	-0.0228434	4.52526	-0.0665876	0.947005	0.975157
hsa-miR-770-5p	0.020949	4.36598	0.0647812	0.94844	0.975157
hsa-miR-188-5p	-0.0180722	4.66043	-0.0552758	0.955997	0.978915
hsa-miR-25	-0.013579	7.57464	-0.0481147	0.961693	0.978915
hsa-miR-889	-0.0148032	5.15643	-0.0475374	0.962152	0.978915
hsa-miR-548f	0.0186938	4.33384	0.0431845	0.965616	0.979027
hsa-miR-495	-0.00758495	8.87936	-0.0231836	0.981537	0.991726
hsa-miR-491-3p	0.00448435	4.19881	0.0145263	0.988431	0.995056
hsa-miR-494	0.00378989	6.45784	0.0104856	0.991649	0.995056
hsa-miR-10b	-0.0016402	4.21513	-0.00471575	0.996244	0.996244

## Sheet: TableS3
Supplementary Table 3: meta-analysis of the global miRNA association study of cognitive trajectory of the Discovery and Replication samples (N=588)
miRNA	N	Effect_Size	Direction	p.value	adjusted_pvalue
hsa.miR.132	588	9.458	++	3.15e-21	5.81e-06
hsa.miR.129.5p	588	6.404	++	1.51e-10	5.81e-06
hsa.miR.29a	588	-4.844	--	1.27e-06	0.000601903
hsa.miR.99b	588	-4.246	--	2.18e-05	0.00558258
hsa.miR.129.3p	588	3.895	++	9.82e-05	0.0149026
hsa.miR.19b	588	-3.758	--	0.0001715	0.0207366
hsa.miR.133b	588	3.278	++	0.001045	0.0546751
hsa.miR.335	588	-3.261	--	0.001111	0.0563719
hsa.miR.99a	588	-3.187	--	0.001436	0.0639679
hsa.miR.100	588	-3.157	--	0.001592	0.0672502
hsa.miR.95	588	-3.042	--	0.002353	0.0809472
hsa.miR.194	588	-2.973	--	0.002945	0.0897654
hsa.miR.410	588	2.94	++	0.003283	0.0942978
hsa.miR.517c_hsa.miR.519a	588	-2.883	--	0.003941	0.102323
hsa.miR.432	588	2.867	++	0.004144	0.104621
hsa.miR.25	588	-2.803	--	0.005062	0.114195
hsa.miR.504	588	2.679	++	0.007389	0.134295
hsa.miR.140.3p	588	-2.651	--	0.008033	0.139134
hsa.miR.195	588	-2.422	--	0.01543	0.183302
hsa.miR.595	588	-2.421	--	0.0155	0.183655
hsa.miR.431	588	2.394	+-	0.01665	0.189344
hsa.miR.199a.5p	588	-2.381	--	0.01727	0.192325
hsa.miR.149	588	-2.355	--	0.01851	0.198127
hsa.miR.744	588	-2.341	--	0.01922	0.20136
hsa.miR.139.5p	588	-2.331	--	0.01973	0.203644
hsa.miR.16	588	-2.327	--	0.01997	0.204709
hsa.miR.433	588	2.309	++	0.02094	0.208948
hsa.miR.106b	588	-2.307	--	0.02107	0.209509
hsa.miR.193b	588	-2.294	--	0.0218	0.212625
hsa.miR.143	588	2.233	++	0.02555	0.227871
hsa.miR.186	588	-2.219	--	0.02651	0.231593
hsa.miR.34b	588	2.206	++	0.0274	0.234984
hsa.miR.423.3p	588	-2.197	--	0.02806	0.237464
hsa.miR.34a	588	-2.184	-+	0.02896	0.2408
hsa.miR.451	588	-2.184	--	0.02899	0.24091
hsa.miR.633	588	2.169	++	0.03009	0.244916
hsa.miR.29c	588	-2.157	--	0.03103	0.248283
hsa.miR.26a	588	-2.146	--	0.0319	0.251354
hsa.miR.379	588	-2.133	--	0.03291	0.254868
hsa.miR.363	588	-2.126	--	0.03351	0.25693
hsa.miR.140.5p	588	-2.107	--	0.03515	0.262474
hsa.miR.548a.3p	588	2.076	++	0.03792	0.271552
hsa.miR.125a.5p	588	-2.049	--	0.04043	0.279491
hsa.miR.152	588	-2.04	-+	0.04138	0.282429
hsa.miR.135b	588	2.027	++	0.04263	0.286244
hsa.let.7g	588	-2.009	--	0.0445	0.291843
hsa.miR.497	588	-1.993	--	0.04626	0.297001
hsa.miR.218	588	-1.987	--	0.04692	0.298909
hsa.miR.1305	588	1.978	++	0.04796	0.301886
hsa.miR.101	588	-1.93	--	0.05365	0.317591
hsa.miR.30e	588	-1.924	--	0.05433	0.319405
hsa.let.7i	588	1.894	++	0.05828	0.329703
hsa.miR.376c	588	-1.884	--	0.05958	0.333006
hsa.miR.346	588	1.842	++	0.06549	0.347519
hsa.miR.1308	588	1.828	++	0.0675	0.352279
hsa.miR.1260	588	-1.827	--	0.06767	0.352678
hsa.miR.151.5p	588	-1.819	--	0.06891	0.355568
hsa.miR.484	588	1.812	++	0.06994	0.357945
hsa.miR.1	588	-1.797	--	0.07235	0.363425
hsa.miR.93	588	-1.775	--	0.07586	0.37121
hsa.miR.125b	588	-1.771	--	0.07653	0.372671
hsa.miR.92a	588	-1.765	-+	0.07751	0.374793
hsa.miR.155	588	1.757	++	0.07891	0.377795
hsa.miR.197	588	1.735	+-	0.08268	0.385716
hsa.miR.370	588	1.725	++	0.08448	0.389416
hsa.miR.1286	588	1.686	++	0.09175	0.403863
hsa.miR.664	588	-1.684	--	0.09215	0.404636
hsa.miR.582.5p	588	1.683	+-	0.0923	0.404925
hsa.miR.345	588	-1.669	-+	0.09505	0.410172
hsa.miR.148b	588	-1.646	--	0.09972	0.418854
hsa.miR.376b	588	-1.634	--	0.1023	0.423534
hsa.miR.885.5p	588	1.628	+-	0.1036	0.425861
hsa.let.7e	588	-1.619	--	0.1054	0.429051
hsa.miR.515.3p	588	1.615	++	0.1064	0.430806
hsa.miR.454	588	-1.606	--	0.1083	0.434111
hsa.miR.137	588	-1.601	--	0.1093	0.435834
hsa.miR.196a	588	1.586	+-	0.1127	0.441613
hsa.miR.600	588	1.571	++	0.1162	0.447435
hsa.miR.1912	588	1.549	++	0.1213	0.455703
hsa.miR.383	588	1.544	+-	0.1227	0.45793
hsa.miR.543	588	1.523	++	0.1279	0.466045
hsa.miR.551b	588	1.499	++	0.1338	0.474973
hsa.miR.127.3p	588	-1.488	--	0.1367	0.479258
hsa.miR.2117	588	1.485	++	0.1376	0.480575
hsa.miR.376a	588	-1.483	--	0.1382	0.481449
hsa.miR.146b.5p	588	1.474	+-	0.1405	0.484775
hsa.miR.320a	588	-1.471	-+	0.1414	0.486066
hsa.miR.22	588	-1.457	--	0.145	0.491172
hsa.miR.15a	588	-1.454	-+	0.1461	0.492714
hsa.miR.126	588	1.452	++	0.1465	0.493272
hsa.miR.548g	588	1.432	++	0.1522	0.501116
hsa.miR.1266	588	1.417	++	0.1564	0.506761
hsa.miR.216a	588	-1.399	--	0.1618	0.51386
hsa.miR.375	588	1.39	++	0.1645	0.517347
hsa.miR.766	588	-1.372	--	0.17	0.524324
hsa.miR.1246	588	1.359	++	0.1742	0.529544
hsa.miR.96	588	1.338	++	0.1809	0.53769
hsa.miR.520e	588	-1.334	--	0.1822	0.539245
hsa.miR.542.3p	588	1.331	++	0.1833	0.540555
hsa.miR.377	588	-1.324	--	0.1855	0.543159
hsa.miR.324.5p	588	1.306	+-	0.1917	0.550382
hsa.miR.15b	588	-1.304	--	0.1921	0.550843
hsa.miR.185	588	-1.303	--	0.1925	0.551302
hsa.miR.656	588	-1.288	--	0.1978	0.557331
hsa.miR.151.3p	588	-1.28	-+	0.2007	0.560583
hsa.miR.487b	588	1.267	+-	0.2053	0.565674
hsa.miR.639	588	1.258	++	0.2083	0.568953
hsa.miR.329	588	1.258	+-	0.2083	0.568953
hsa.miR.421	588	1.257	++	0.2086	0.569279
hsa.miR.1977	588	1.254	++	0.2097	0.570472
hsa.miR.30b	588	-1.247	--	0.2122	0.573167
hsa.miR.490.5p	588	1.235	++	0.217	0.578281
hsa.miR.874	588	-1.215	--	0.2245	0.586122
hsa.miR.142.3p	588	-1.213	--	0.2251	0.586741
hsa.miR.548h	588	1.183	++	0.2368	0.598609
hsa.miR.208a	588	1.18	++	0.2381	0.599903
hsa.miR.31	588	-1.179	-+	0.2382	0.600003
hsa.miR.128	588	1.173	+-	0.2407	0.602478
hsa.miR.485.5p	588	1.172	-+	0.2411	0.602872
hsa.miR.615.5p	588	1.169	++	0.2426	0.604348
hsa.miR.365	588	-1.16	--	0.2461	0.607768
hsa.miR.1297	588	1.152	++	0.2495	0.611059
hsa.miR.29b	588	-1.149	--	0.2504	0.611926
hsa.miR.122	588	-1.146	--	0.2517	0.613174
hsa.miR.425	588	-1.139	--	0.2548	0.616133
hsa.miR.453	588	1.129	++	0.2589	0.62001
hsa.miR.518e	588	-1.12	--	0.2628	0.623662
hsa.miR.30d	588	-1.118	-+	0.2636	0.624407
hsa.miR.514	588	1.095	++	0.2734	0.633412
hsa.miR.381	588	-1.094	--	0.2738	0.633775
hsa.miR.24	588	1.077	++	0.2815	0.640698
hsa.miR.873	588	-1.069	--	0.2852	0.64398
hsa.miR.424	588	-1.063	--	0.2876	0.646095
hsa.miR.183	588	1.06	++	0.2889	0.647236
hsa.miR.7	588	-1.05	-+	0.2937	0.651419
hsa.miR.324.3p	588	-1.046	-+	0.2956	0.653062
hsa.miR.450b.5p	588	1.035	++	0.3007	0.657439
hsa.miR.1537	588	1.031	+-	0.3026	0.659057
hsa.miR.190b	588	1.023	+-	0.3064	0.662273
hsa.miR.448	588	1.021	++	0.3074	0.663115
hsa.miR.1299	588	-1.008	-+	0.3132	0.667962
hsa.miR.520d.3p	588	1.008	+-	0.3135	0.668211
hsa.miR.409.5p	588	1.007	++	0.314	0.668626
hsa.miR.876.3p	588	0.99	++	0.322	0.675201
hsa.miR.135a	588	-0.954	--	0.3403	0.689824
hsa.miR.627	588	0.94	+-	0.3475	0.69542
hsa.miR.1275	588	-0.938	--	0.3482	0.695959
hsa.miR.1979	588	0.937	++	0.3487	0.696344
hsa.miR.378	588	0.934	++	0.3504	0.697649
hsa.miR.92b	588	-0.931	--	0.3517	0.698644
hsa.miR.362.5p	588	0.926	+-	0.3545	0.700777
hsa.miR.106a_hsa.miR.17	588	-0.922	--	0.3565	0.702293
hsa.miR.30c	588	-0.921	+-	0.3573	0.702897
hsa.miR.299.5p	588	-0.915	-+	0.3603	0.705154
hsa.miR.590.5p	588	0.907	++	0.3644	0.708213
hsa.miR.342.3p	588	-0.906	--	0.3648	0.70851
hsa.miR.423.5p	588	-0.903	--	0.3666	0.709843
hsa.miR.220a	588	-0.886	--	0.3757	0.716498
hsa.miR.1180	588	-0.884	--	0.3764	0.717004
hsa.miR.708	588	-0.884	--	0.3766	0.717148
hsa.miR.579	588	-0.864	+-	0.3877	0.725057
hsa.miR.1225.3p	588	0.859	++	0.3905	0.727018
hsa.miR.500_hsa.miR.501.5p	588	-0.846	-+	0.3973	0.731725
hsa.miR.655	588	0.845	++	0.3979	0.732136
hsa.miR.496	588	0.836	+-	0.4034	0.735878
hsa.miR.200a	588	-0.829	--	0.4069	0.738231
hsa.miR.300	588	0.823	++	0.4105	0.740628
hsa.miR.138	588	0.818	+-	0.4134	0.742542
hsa.miR.526a_hsa.miR.518d.5p_hsa.miR.520c.5p	588	0.817	++	0.4137	0.742739
hsa.miR.150	588	0.814	++	0.4155	0.743918
hsa.miR.577	588	-0.811	-+	0.4172	0.745026
hsa.miR.592	588	0.804	+-	0.4212	0.747611
hsa.miR.374b	588	-0.798	+-	0.4247	0.749849
hsa.miR.133a	588	-0.797	-+	0.4256	0.750421
hsa.miR.124	588	0.79	++	0.4297	0.753005
hsa.miR.191	588	-0.787	--	0.4313	0.754005
hsa.miR.770.5p	588	0.777	++	0.4373	0.75771
hsa.miR.651	588	0.765	-+	0.444	0.761762
hsa.miR.30a	588	-0.763	-+	0.4456	0.762716
hsa.miR.340	588	-0.762	--	0.4461	0.763014
hsa.miR.548j	588	-0.762	-+	0.4463	0.763132
hsa.miR.21	588	-0.758	--	0.4483	0.764315
hsa.miR.369.3p	588	0.748	+-	0.4543	0.767813
hsa.miR.200b	588	0.746	++	0.4555	0.768504
hsa.miR.488	588	0.729	+-	0.4659	0.77436
hsa.miR.10a	588	-0.717	-+	0.4734	0.778436
hsa.miR.219.5p	588	-0.693	--	0.4885	0.786253
hsa.miR.145	588	0.689	++	0.4909	0.787446
hsa.miR.934	588	0.685	+-	0.4932	0.788576
hsa.let.7c	588	-0.67	--	0.503	0.793244
hsa.miR.889	588	0.642	+-	0.5206	0.801011
hsa.miR.98	588	0.617	+-	0.5375	0.807681
hsa.miR.328	588	-0.612	--	0.5408	0.80889
hsa.miR.769.5p	588	0.608	+-	0.5431	0.809713
hsa.miR.193a.3p	588	0.608	++	0.5433	0.809784
hsa.miR.516a.3p	588	0.606	-+	0.5442	0.810102
hsa.miR.1206	588	-0.605	-+	0.5452	0.810452
hsa.miR.626	588	0.605	++	0.5455	0.810556
hsa.let.7a	588	-0.603	--	0.5465	0.810903
hsa.miR.525.5p	588	0.598	++	0.55	0.812091
hsa.miR.103	588	-0.579	--	0.5623	0.815976
hsa.miR.26b	588	0.578	+-	0.5635	0.816331
hsa.miR.1248	588	-0.574	-+	0.5659	0.817026
hsa.miR.374a	588	-0.573	--	0.5665	0.817196
hsa.miR.326	588	0.566	++	0.5717	0.81863
hsa.miR.221	588	0.559	+-	0.5765	0.819877
hsa.miR.1283	588	-0.554	--	0.5796	0.820642
hsa.miR.181b_hsa.miR.181d	588	-0.544	--	0.5862	0.822168
hsa.miR.491.5p	588	0.537	+-	0.591	0.823187
hsa.miR.758	588	0.534	++	0.5935	0.823688
hsa.miR.452	588	-0.531	-+	0.5957	0.824111
hsa.miR.339.3p	588	0.529	++	0.5967	0.824298
hsa.miR.491.3p	588	0.528	++	0.5975	0.824445
hsa.miR.20a_hsa.miR.20b	588	-0.516	+-	0.6055	0.825796
hsa.miR.2054	588	0.505	+-	0.6135	0.826928
hsa.miR.518f	588	0.498	-+	0.6188	0.827554
hsa.let.7f	588	0.486	+-	0.6269	0.828318
hsa.miR.2114	588	0.444	++	0.6567	0.829098
hsa.miR.206	588	-0.436	--	0.6625	0.829098
hsa.miR.107	588	-0.43	--	0.6671	0.829098
hsa.miR.584	588	0.423	-+	0.6719	0.829098
hsa.miR.23b	588	0.423	++	0.6723	0.829098
hsa.miR.362.3p	588	-0.418	-+	0.6762	0.829098
hsa.miR.192	588	-0.412	--	0.6804	0.829098
hsa.miR.222	588	-0.397	--	0.6912	0.829098
hsa.miR.660	588	-0.393	-+	0.6941	0.829098
hsa.miR.382	588	0.378	++	0.7051	0.829098
hsa.miR.187	588	0.374	-+	0.7083	0.829098
hsa.miR.136	588	-0.369	+-	0.7122	0.829098
hsa.miR.640	588	0.368	-+	0.713	0.829098
hsa.miR.142.5p	588	0.367	-+	0.7138	0.829098
hsa.miR.181c	588	0.354	++	0.7231	0.829098
hsa.miR.330.3p	588	-0.345	--	0.7298	0.829098
hsa.miR.499.5p	588	-0.345	--	0.7299	0.829098
hsa.miR.361.3p	588	0.341	+-	0.7331	0.829098
hsa.miR.361.5p	588	-0.34	+-	0.7335	0.829098
hsa.miR.204	588	0.338	+-	0.7355	0.829098
hsa.miR.495	588	-0.336	--	0.7366	0.829098
hsa.miR.455.3p	588	-0.336	-+	0.7371	0.829098
hsa.miR.27a	588	0.324	+-	0.7459	0.829098
hsa.miR.523	588	0.318	-+	0.7502	0.829098
hsa.miR.199a.3p_hsa.miR.199b.3p	588	0.308	-+	0.7583	0.829098
hsa.miR.494	588	0.307	++	0.7589	0.829098
hsa.miR.224	588	-0.288	-+	0.7731	0.829098
hsa.miR.125a.3p	588	0.269	+-	0.7879	0.829098
hsa.miR.331.3p	588	0.267	+-	0.7895	0.829098
hsa.miR.450a	588	-0.262	-+	0.7937	0.829098
hsa.miR.9	588	-0.259	--	0.7958	0.829098
hsa.miR.153	588	0.256	+-	0.7978	0.829098
hsa.miR.548d.5p	588	-0.245	--	0.8062	0.829098
hsa.miR.580	588	0.237	-+	0.8129	0.829098
hsa.miR.509.3p	588	-0.234	+-	0.8151	0.829098
hsa.miR.223	588	-0.232	+-	0.8169	0.829098
hsa.miR.219.2.3p	588	0.231	-+	0.8177	0.829098
hsa.miR.154	588	-0.226	-+	0.8213	0.829098
hsa.miR.548a.5p	588	0.225	-+	0.8219	0.829098
hsa.miR.548b.3p	588	0.222	++	0.8243	0.829098
hsa.miR.563	588	0.22	-+	0.8257	0.829098
hsa.miR.148a	588	-0.218	-+	0.8276	0.829098
hsa.miR.598	588	0.218	+-	0.8278	0.829098
hsa.miR.27b	588	0.215	-+	0.8301	0.829098
hsa.miR.146a	588	-0.207	+-	0.8357	0.829098
hsa.miR.520d.5p_hsa.miR.527_hsa.miR.518a.5p	588	0.205	-+	0.8374	0.829098
hsa.miR.199b.5p	588	0.201	++	0.8407	0.829098
hsa.miR.485.3p	588	0.196	++	0.8442	0.829098
hsa.miR.767.5p	588	-0.195	-+	0.8453	0.829098
hsa.miR.566	588	0.193	+-	0.8473	0.829098
hsa.miR.891b	588	-0.192	--	0.848	0.829098
hsa.miR.181a	588	-0.191	+-	0.8482	0.829098
hsa.miR.130b	588	-0.18	-+	0.8569	0.829098
hsa.miR.544	588	0.18	+-	0.857	0.829098
hsa.miR.296.5p	588	-0.175	-+	0.8609	0.829098
hsa.miR.548f	588	-0.174	-+	0.8617	0.829098
hsa.miR.188.5p	588	-0.158	--	0.8748	0.829098
hsa.miR.33a	588	0.154	+-	0.8779	0.829098
hsa.let.7b	588	0.147	-+	0.883	0.829098
hsa.miR.10b	588	0.141	+-	0.8878	0.829098
hsa.miR.769.3p	588	0.134	+-	0.8932	0.829098
hsa.miR.301a	588	0.12	++	0.9045	0.829098
hsa.miR.337.3p	588	0.106	++	0.9157	0.829098
hsa.miR.34c.5p	588	0.096	-+	0.9238	0.829098
hsa.miR.203	588	0.086	+-	0.9315	0.829098
hsa.miR.487a	588	-0.084	-+	0.9334	0.829098
hsa.miR.574.3p	588	0.057	+-	0.9547	0.829098
hsa.let.7d	588	-0.053	-+	0.958	0.829098
hsa.miR.320c	588	0.047	+-	0.9626	0.829098
hsa.miR.522	588	0.046	-+	0.9631	0.829098
hsa.miR.1185	588	0.043	+-	0.9656	0.829098
hsa.miR.539	588	-0.036	-+	0.971	0.829098
hsa.miR.144	588	0.035	-+	0.9721	0.829098
hsa.miR.23a	588	0.031	-+	0.975	0.829098
hsa.miR.603	588	-0.01	-+	0.9916	0.829098

## Sheet: TableS4
Supplementary Table 4: Global miRNA association study of cognitive trajectory adjusting for sex,
age at death, PMI, RIN, study, proportions of neurons, astrocytes, oligodendrocytes,
microglia, and eight pathologies (amyloid, tangles, Lewy body, macroinfarcts, microinfarcts,
cerebral amyloid angiopathy, hippocampal sclerosis, and atherosclerosis (N=438)
miRNA	logFC	AveExpr	t	P.Value	adj.P.Val
hsa.miR.132	2.34223	11.3924	7.95593	1.53086e-14	4.47011e-12
hsa.miR.129.5p	0.799029	8.21762	5.18043	3.38249e-07	4.93843e-05
hsa.miR.29a	-0.593713	12.8046	-4.499	8.75624e-06	0.000852274
hsa.miR.129.3p	0.720763	9.45484	3.67021	0.00027221	0.0198714
hsa.miR.410	0.847709	5.20921	3.2043	0.00145275	0.0848407
hsa.miR.194	-0.750994	4.24993	-2.75463	0.00612046	0.297862
hsa.miR.376b	-0.622941	4.14501	-2.67645	0.0077196	0.300214
hsa.miR.19b	-0.454641	8.05406	-2.64089	0.00856418	0.300214
hsa.miR.383	0.369356	6.36181	2.58417	0.0100837	0.300214
hsa.miR.106b	-0.421878	5.8489	-2.57331	0.0104008	0.300214
hsa.miR.34a	-0.544602	7.74909	-2.54374	0.0113094	0.300214
hsa.miR.432	0.402714	4.84892	2.47106	0.0138503	0.337025
hsa.miR.517c_hsa.miR.519a	-0.530254	6.19854	-2.37071	0.0181854	0.382138
hsa.let.7i	0.344993	10.2501	2.36791	0.0183217	0.382138
hsa.miR.885.5p	0.470336	6.19758	2.31824	0.0208955	0.390847
hsa.miR.99a	-0.311264	10.997	-2.26653	0.0239054	0.390847
hsa.miR.744	-0.59804	6.04681	-2.24664	0.0251597	0.390847
hsa.miR.99b	-0.395671	8.98593	-2.23495	0.0259238	0.390847
hsa.miR.186	-0.487697	7.41953	-2.23344	0.0260238	0.390847
hsa.miR.128	0.528299	9.45127	2.21274	0.02743	0.390847
hsa.miR.196a	0.569475	5.53078	2.18991	0.0290567	0.390847
hsa.miR.299.5p	-0.520833	5.6341	-2.1846	0.0294474	0.390847
hsa.miR.582.5p	0.383193	5.25606	2.14641	0.0323882	0.402155
hsa.miR.16	-0.295694	11.4008	-2.12208	0.0343911	0.402155
hsa.miR.197	0.577601	4.82898	2.12161	0.034431	0.402155
hsa.miR.346	0.524525	4.6851	2.10431	0.0359205	0.403415
hsa.miR.431	0.476807	3.65332	2.0776	0.0383276	0.414505
hsa.miR.551b	0.416371	7.44861	2.01614	0.0443945	0.449092
hsa.miR.454	-0.411281	3.95911	-2.00032	0.0460821	0.449092
hsa.miR.152	-0.519561	4.84231	-1.99979	0.0461396	0.449092
hsa.miR.433	0.360904	5.02737	1.96496	0.0500501	0.457816
hsa.miR.140.3p	-0.397756	5.81485	-1.96391	0.0501716	0.457816
hsa.miR.504	0.319455	5.53565	1.95008	0.0518036	0.458383
hsa.miR.133b	0.478043	4.94172	1.88813	0.0596687	0.466134
hsa.miR.31	-0.355016	5.37819	-1.88502	0.0600883	0.466134
hsa.miR.423.3p	-0.426184	4.74578	-1.85854	0.0637628	0.466134
hsa.miR.151.3p	-0.456803	5.90862	-1.85139	0.0647855	0.466134
hsa.miR.135b	0.437265	5.24513	1.8489	0.065145	0.466134
hsa.miR.1299	-0.604185	6.88331	-1.84798	0.0652783	0.466134
hsa.let.7f	0.348285	9.30771	1.8364	0.0669754	0.466134
hsa.miR.34b	0.424411	4.48901	1.81256	0.070584	0.466134
hsa.miR.140.5p	-0.252035	7.61993	-1.79983	0.0725742	0.466134
hsa.miR.34c.5p	-0.399178	2.77831	-1.79624	0.0731445	0.466134
hsa.miR.369.3p	0.350725	5.55397	1.77961	0.075832	0.466134
hsa.miR.1206	-0.408444	4.37898	-1.77664	0.0763215	0.466134
hsa.miR.345	-0.355066	4.02886	-1.77554	0.0765027	0.466134
hsa.miR.190b	0.411763	5.53964	1.76712	0.0779044	0.466134
hsa.miR.195	-0.29241	7.59238	-1.76101	0.0789346	0.466134
hsa.miR.126	0.314747	13.0572	1.75641	0.0797166	0.466134
hsa.miR.500_hsa.miR.501.5p	-0.36115	4.8174	-1.75582	0.0798175	0.466134
hsa.miR.1248	-0.386627	5.55642	-1.74089	0.0824051	0.47181
hsa.miR.95	-0.272088	8.10173	-1.72349	0.0855055	0.480147
hsa.miR.520d.5p_hsa.miR.527_hsa.miR.518a.5p	-0.380737	5.79863	-1.69787	0.0902426	0.487233
hsa.miR.487b	0.309833	7.19782	1.68985	0.091768	0.487233
hsa.miR.335	-0.32199	7.49572	-1.68982	0.0917734	0.487233
hsa.miR.363	-0.321244	8.30102	-1.6676	0.0961097	0.501143
hsa.miR.324.5p	0.286348	6.9021	1.65754	0.0981249	0.502675
hsa.miR.122	-0.208886	6.1677	-1.61717	0.10656	0.527697
hsa.miR.1308	0.43563	7.84148	1.60872	0.108398	0.527697
hsa.miR.25	-0.332632	6.85681	-1.60857	0.108431	0.527697
hsa.miR.98	0.342802	7.4687	1.56266	0.118853	0.565264
hsa.miR.452	-0.353635	5.84769	-1.55692	0.120211	0.565264
hsa.miR.766	-0.340664	5.09431	-1.54961	0.121958	0.565264
hsa.miR.484	0.314754	4.46933	1.52119	0.128933	0.577583
hsa.miR.595	-0.301505	5.10808	-1.51347	0.13088	0.577583
hsa.miR.329	0.287887	5.16324	1.51096	0.131519	0.577583
hsa.miR.30d	-0.213028	6.82879	-1.50701	0.132528	0.577583
hsa.miR.548a.3p	0.323326	5.33877	1.44887	0.148089	0.631172
hsa.miR.92a	-0.229545	8.03856	-1.4444	0.14934	0.631172
hsa.miR.577	-0.314301	4.18728	-1.43156	0.152983	0.631172
hsa.miR.185	-0.338772	4.20166	-1.4294	0.153603	0.631172
hsa.miR.381	-0.370355	5.96381	-1.42236	0.155632	0.631172
hsa.miR.362.5p	0.279743	5.34842	1.40554	0.160568	0.640271
hsa.miR.320a	-0.310987	6.15626	-1.39987	0.162261	0.640271
hsa.miR.365	-0.352003	4.82187	-1.38426	0.166983	0.646391
hsa.miR.1537	0.309548	6.39616	1.38017	0.168239	0.646391
hsa.miR.151.5p	-0.263271	6.96175	-1.35167	0.177176	0.67189
hsa.miR.146a	0.192333	7.56143	1.30647	0.192078	0.713329
hsa.miR.101	-0.25693	7.71532	-1.29653	0.195473	0.713329
hsa.miR.23a	0.237916	8.81689	1.28989	0.197768	0.713329
hsa.miR.100	-0.188692	9.35764	-1.28184	0.200576	0.713329
hsa.miR.181a	0.1868	10.5127	1.27509	0.202954	0.713329
hsa.miR.93	-0.24624	5.27578	-1.2748	0.203057	0.713329
hsa.miR.146b.5p	0.261468	5.31353	1.26875	0.205204	0.713329
hsa.miR.199a.5p	-0.333265	4.18851	-1.2568	0.209495	0.719676
hsa.miR.520d.3p	0.272557	3.84464	1.23235	0.218478	0.741433
hsa.miR.24	0.170734	9.70489	1.22587	0.220906	0.741433
hsa.miR.598	0.163059	7.99488	1.20652	0.228268	0.751953
hsa.miR.451	-0.433087	13.2868	-1.1946	0.23289	0.751953
hsa.miR.627	0.256427	5.78495	1.19368	0.233249	0.751953
hsa.miR.29c	-0.199041	10.2674	-1.17938	0.238886	0.751953
hsa.miR.376c	-0.205883	8.12721	-1.17793	0.239464	0.751953
hsa.miR.15b	-0.227131	6.39625	-1.17237	0.241683	0.751953
hsa.miR.424	-0.269873	3.09419	-1.17142	0.242067	0.751953
hsa.miR.20a_hsa.miR.20b	0.176217	9.33102	1.14523	0.252739	0.763271
hsa.miR.208a	0.271689	4.27542	1.13642	0.256404	0.763271
hsa.miR.362.3p	-0.233657	5.74144	-1.1294	0.259348	0.763271
hsa.miR.633	0.46673	5.87097	1.12789	0.259983	0.763271
hsa.miR.496	0.239651	3.12495	1.12376	0.26173	0.763271
hsa.miR.149	-0.274544	7.33301	-1.11497	0.265473	0.763271
hsa.miR.143	0.304701	6.67273	1.11249	0.266535	0.763271
hsa.miR.660	-0.209672	6.3543	-1.10639	0.269166	0.763271
hsa.miR.592	0.153182	6.23182	1.0999	0.271981	0.763271
hsa.miR.518e	-0.257592	4.94931	-1.08915	0.276685	0.763271
hsa.miR.216a	-0.316532	6.11005	-1.08755	0.277392	0.763271
hsa.miR.125b	-0.243119	14.2143	-1.08557	0.278264	0.763271
hsa.miR.223	0.244143	7.44823	1.08083	0.280368	0.763271
hsa.miR.30e	-0.1732	7.81449	-1.07177	0.284411	0.763271
hsa.miR.580	-0.238441	5.01591	-1.06134	0.289118	0.763271
hsa.miR.219.5p	-0.36623	6.85551	-1.05786	0.290704	0.763271
hsa.miR.664	-0.13422	7.01724	-1.05761	0.290814	0.763271
hsa.miR.488	0.194918	5.47312	1.04685	0.295747	0.763271
hsa.miR.548d.5p	-0.250037	5.38839	-1.04393	0.297093	0.763271
hsa.miR.655	0.185044	6.42187	1.04199	0.297989	0.763271
hsa.miR.1286	0.239558	4.06717	1.02008	0.308254	0.782697
hsa.miR.548j	-0.235965	6.02893	-1.01121	0.312473	0.786569
hsa.miR.26a	-0.178633	11.9797	-1.00233	0.316736	0.790485
hsa.miR.409.5p	0.199634	4.92755	0.96965	0.332756	0.818109
hsa.miR.543	0.172298	5.59198	0.968342	0.333408	0.818109
hsa.miR.127.3p	-0.263013	4.26084	-0.962202	0.336479	0.818765
hsa.miR.326	0.215437	4.71055	0.952711	0.341261	0.821686
hsa.miR.889	0.236535	4.78878	0.948678	0.343307	0.821686
hsa.miR.494	-0.197893	7.93737	-0.929381	0.353203	0.834235
hsa.miR.542.3p	0.209825	5.26836	0.917897	0.359178	0.834235
hsa.miR.331.3p	0.158883	6.9021	0.91642	0.359951	0.834235
hsa.miR.193b	-0.188085	5.95494	-0.916367	0.359978	0.834235
hsa.miR.192	-0.121217	6.54254	-0.901456	0.367841	0.835693
hsa.miR.453	0.197512	5.59009	0.900781	0.368199	0.835693
hsa.miR.490.5p	0.199866	3.76671	0.898674	0.369319	0.835693
hsa.miR.1297	0.198192	5.97562	0.893546	0.372055	0.835693
hsa.miR.187	-0.199009	5.34304	-0.881177	0.378705	0.839381
hsa.miR.1977	0.230782	7.60679	0.874647	0.382245	0.839381
hsa.miR.497	-0.138102	7.32783	-0.873345	0.382953	0.839381
hsa.miR.199b.5p	0.205074	3.78173	0.865515	0.38723	0.839381
hsa.miR.183	0.193923	3.472	0.863983	0.38807	0.839381
hsa.miR.548g	0.1946	6.5316	0.839258	0.401782	0.846953
hsa.miR.767.5p	-0.173443	4.41565	-0.838068	0.402449	0.846953
hsa.miR.448	0.182158	4.41151	0.835312	0.403997	0.846953
hsa.miR.2054	0.194669	4.92493	0.831897	0.40592	0.846953
hsa.miR.548f	-0.222401	3.48403	-0.831625	0.406074	0.846953
hsa.miR.485.5p	-0.158162	4.63776	-0.8105	0.418093	0.853162
hsa.miR.615.5p	0.191044	6.03549	0.802477	0.422712	0.853162
hsa.miR.23b	0.10792	7.43883	0.799873	0.424217	0.853162
hsa.miR.221	0.122034	8.87318	0.799825	0.424245	0.853162
hsa.miR.324.3p	-0.122852	6.01459	-0.795944	0.426496	0.853162
hsa.miR.96	0.124109	5.31914	0.795796	0.426581	0.853162
hsa.miR.1283	-0.132353	7.11887	-0.78572	0.432456	0.859028
hsa.miR.361.5p	0.131383	5.87098	0.77237	0.440311	0.864959
hsa.miR.150	0.133197	7.93859	0.770588	0.441366	0.864959
hsa.miR.640	-0.156064	5.07714	-0.758551	0.448529	0.873137
hsa.miR.26b	0.158121	7.47747	0.7461	0.456007	0.881815
hsa.miR.22	-0.108229	7.07116	-0.733279	0.46378	0.884301
hsa.miR.379	-0.0905961	6.78698	-0.719634	0.472134	0.884301
hsa.miR.1305	0.200309	6.03995	0.719038	0.472501	0.884301
hsa.miR.15a	-0.118315	8.80528	-0.71675	0.47391	0.884301
hsa.miR.487a	-0.14501	5.25986	-0.715614	0.47461	0.884301
hsa.miR.340	0.124288	6.05072	0.703714	0.481985	0.884301
hsa.miR.370	0.160594	3.45229	0.694259	0.487887	0.884301
hsa.miR.548a.5p	-0.140906	5.17262	-0.692045	0.489275	0.884301
hsa.let.7d	0.0834922	10.994	0.691484	0.489627	0.884301
hsa.miR.133a	-0.136254	4.90092	-0.691291	0.489749	0.884301
hsa.miR.708	-0.144712	6.29448	-0.689926	0.490606	0.884301
hsa.miR.548h	0.13386	5.90924	0.664619	0.506644	0.907607
hsa.miR.873	0.120863	5.73928	0.641866	0.521296	0.916292
hsa.miR.522	-0.165816	2.86152	-0.635445	0.52547	0.916292
hsa.miR.154	-0.112166	8.20918	-0.634585	0.52603	0.916292
hsa.miR.300	0.146953	5.77582	0.628352	0.530101	0.916292
hsa.miR.376a	-0.11489	6.57306	-0.626756	0.531146	0.916292
hsa.miR.1979	0.160564	5.92688	0.623575	0.533231	0.916292
hsa.miR.1275	-0.168942	5.0283	-0.620158	0.535476	0.916292
hsa.miR.2117	0.165842	7.19003	0.618457	0.536595	0.916292
hsa.miR.188.5p	-0.140124	5.86387	-0.608688	0.543047	0.920965
hsa.miR.579	-0.152361	4.51486	-0.604777	0.54564	0.920965
hsa.miR.106a_hsa.miR.17	-0.106037	5.5338	-0.59631	0.551276	0.92513
hsa.miR.1185	0.112309	3.31354	0.577612	0.563823	0.939035
hsa.miR.130b	-0.114881	6.12203	-0.562636	0.57397	0.939035
hsa.miR.9	0.0734577	15.162	0.56091	0.575146	0.939035
hsa.miR.1260	-0.211866	11.6915	-0.559079	0.576393	0.939035
hsa.miR.145	0.128001	8.03263	0.556842	0.57792	0.939035
hsa.miR.330.3p	-0.157009	3.55886	-0.555469	0.578857	0.939035
hsa.miR.361.3p	0.0835027	5.48811	0.543663	0.586949	0.939282
hsa.miR.455.3p	-0.107252	5.11525	-0.542369	0.58784	0.939282
hsa.miR.10a	-0.0933755	4.33946	-0.529763	0.596544	0.939282
hsa.miR.125a.3p	0.111701	6.35781	0.529248	0.596901	0.939282
hsa.miR.377	-0.0912052	6.89817	-0.522279	0.60174	0.939282
hsa.miR.509.3p	0.139748	5.21688	0.516468	0.605788	0.939282
hsa.miR.495	0.10122	8.12561	0.510778	0.609764	0.939282
hsa.miR.891b	0.124644	3.36306	0.508645	0.611257	0.939282
hsa.miR.639	0.11864	5.30545	0.50443	0.614212	0.939282
hsa.miR.142.5p	-0.0851113	6.75316	-0.499036	0.618004	0.939282
hsa.miR.563	-0.0885748	5.19902	-0.496043	0.620113	0.939282
hsa.miR.206	-0.104823	6.72359	-0.493167	0.622142	0.939282
hsa.miR.525.5p	0.105891	6.29199	0.491876	0.623053	0.939282
hsa.miR.30a	-0.080775	10.7408	-0.490475	0.624043	0.939282
hsa.miR.1	-0.104929	6.34722	-0.477168	0.63348	0.948596
hsa.miR.378	-0.102132	6.02736	-0.467842	0.64013	0.949643
hsa.miR.1266	0.10392	4.81471	0.459213	0.646309	0.949643
hsa.miR.544	-0.0970077	7.02119	-0.458778	0.646621	0.949643
hsa.miR.224	-0.0994275	3.9718	-0.451648	0.651746	0.949643
hsa.miR.603	-0.122486	7.36536	-0.449298	0.653439	0.949643
hsa.miR.516a.3p	-0.100284	5.47621	-0.439755	0.660332	0.949643
hsa.let.7b	0.0648655	11.4418	0.421112	0.67388	0.949643
hsa.miR.125a.5p	-0.0558948	9.61862	-0.418119	0.676065	0.949643
hsa.miR.626	-0.0829422	5.38248	-0.411257	0.681085	0.949643
hsa.miR.450b.5p	-0.0942077	5.04798	-0.402754	0.687326	0.949643
hsa.miR.200b	-0.0806023	4.51914	-0.398679	0.690324	0.949643
hsa.miR.142.3p	-0.100114	6.96463	-0.398135	0.690724	0.949643
hsa.miR.374b	0.0683433	7.24132	0.397737	0.691018	0.949643
hsa.miR.584	-0.0856633	4.6451	-0.393517	0.694129	0.949643
hsa.miR.296.5p	-0.0753879	6.05428	-0.392552	0.694841	0.949643
hsa.let.7g	-0.0572844	12.1812	-0.385314	0.700191	0.949643
hsa.miR.375	-0.0906703	2.8549	-0.378947	0.704911	0.949643
hsa.miR.518f	-0.0808739	6.18203	-0.376807	0.706499	0.949643
hsa.miR.124	-0.0904024	6.34175	-0.374785	0.708001	0.949643
hsa.miR.758	0.0841558	3.30029	0.365899	0.714617	0.949643
hsa.miR.139.5p	-0.0506151	8.45388	-0.359636	0.719293	0.949643
hsa.miR.566	-0.0878806	5.18869	-0.355406	0.722456	0.949643
hsa.miR.523	-0.0778123	6.25275	-0.345075	0.730203	0.949643
hsa.miR.135a	0.0735059	8.80665	0.340511	0.733635	0.949643
hsa.miR.218	0.0848669	9.30778	0.337175	0.736146	0.949643
hsa.miR.425	-0.0649414	6.07698	-0.324671	0.745585	0.949643
hsa.miR.107	0.0511621	8.22599	0.322548	0.747192	0.949643
hsa.miR.148a	-0.0663339	5.88858	-0.317891	0.750719	0.949643
hsa.miR.136	-0.0766613	6.52709	-0.313484	0.754062	0.949643
hsa.miR.33a	0.0803276	4.94367	0.312934	0.754479	0.949643
hsa.miR.548b.3p	0.0708534	5.64313	0.310413	0.756394	0.949643
hsa.let.7a	0.0659974	11.9254	0.309222	0.7573	0.949643
hsa.miR.301a	-0.0508929	4.74959	-0.3064	0.759446	0.949643
hsa.miR.203	0.0649269	5.48966	0.305013	0.760501	0.949643
hsa.miR.515.3p	0.0688843	5.21955	0.303312	0.761796	0.949643
hsa.miR.1246	0.119697	11.6611	0.2941	0.76882	0.949643
hsa.miR.92b	0.0575756	5.04241	0.292799	0.769815	0.949643
hsa.miR.520e	-0.094998	8.44948	-0.292299	0.770196	0.949643
hsa.miR.491.5p	0.0671554	3.32791	0.290161	0.77183	0.949643
hsa.miR.155	0.0514848	5.44659	0.287991	0.77349	0.949643
hsa.miR.10b	0.0646954	4.49766	0.286459	0.774662	0.949643
hsa.miR.491.3p	-0.0722753	3.03818	-0.286189	0.774868	0.949643
hsa.miR.769.3p	-0.067299	3.38735	-0.280496	0.779229	0.949643
hsa.miR.423.5p	0.0493721	8.52973	0.277257	0.781714	0.949643
hsa.miR.2114	0.0621167	4.06301	0.264315	0.791661	0.949643
hsa.miR.144	-0.0952258	6.40315	-0.262883	0.792764	0.949643
hsa.miR.651	0.0586306	5.03896	0.259024	0.795738	0.949643
hsa.miR.1180	0.0449221	7.0954	0.254721	0.799058	0.949643
hsa.miR.382	0.0585537	4.02201	0.254263	0.799412	0.949643
hsa.miR.181c	0.0373129	6.25386	0.253936	0.799664	0.949643
hsa.miR.874	-0.0661308	8.01007	-0.250605	0.802237	0.949643
hsa.miR.450a	-0.0544252	6.86749	-0.249195	0.803326	0.949643
hsa.let.7c	0.0471702	10.5653	0.241772	0.80907	0.949643
hsa.miR.138	-0.0497352	4.27577	-0.240832	0.809798	0.949643
hsa.miR.219.2.3p	-0.0531274	5.44129	-0.230668	0.81768	0.95229
hsa.miR.328	-0.0370876	8.22773	-0.221662	0.82468	0.95229
hsa.miR.193a.3p	0.0563527	8.418	0.219153	0.826633	0.95229
hsa.miR.770.5p	0.0462394	5.57051	0.218612	0.827054	0.95229
hsa.miR.485.3p	0.0342765	6.85471	0.216932	0.828362	0.95229
hsa.miR.499.5p	-0.0413278	5.04691	-0.210565	0.833324	0.954238
hsa.miR.153	0.055135	5.31329	0.203509	0.838832	0.956453
hsa.miR.656	0.0332854	6.67184	0.199698	0.841809	0.956453
hsa.miR.21	0.0421324	8.40537	0.187938	0.851012	0.963161
hsa.miR.181b_hsa.miR.181d	0.0288988	5.6582	0.183385	0.85458	0.963465
hsa.miR.191	0.0403848	8.46384	0.177958	0.858838	0.964542
hsa.miR.30b	-0.0238733	10.8495	-0.172654	0.863003	0.965505
hsa.miR.29b	-0.0328666	7.4559	-0.162422	0.871049	0.965673
hsa.miR.204	0.0385196	7.35861	0.159763	0.873141	0.965673
hsa.miR.30c	-0.0337593	7.83013	-0.159585	0.873281	0.965673
hsa.miR.574.3p	0.0347987	4.14074	0.15231	0.879013	0.965673
hsa.miR.769.5p	-0.0330726	4.26556	-0.151452	0.879688	0.965673
hsa.miR.1225.3p	0.0295096	4.46322	0.140968	0.88796	0.965747
hsa.miR.148b	-0.021205	8.00473	-0.140557	0.888285	0.965747
hsa.miR.222	0.0236921	8.43451	0.135783	0.892055	0.965747
hsa.miR.27a	-0.0375975	4.86168	-0.134606	0.892985	0.965747
hsa.miR.342.3p	-0.0174164	10.7611	-0.123126	0.902063	0.971738
hsa.miR.590.5p	0.0176305	6.64278	0.119188	0.905181	0.971738
hsa.miR.374a	-0.0302856	4.91941	-0.11307	0.910027	0.973362
hsa.miR.421	-0.0174417	5.38041	-0.100597	0.919916	0.980349
hsa.miR.339.3p	0.020433	4.44895	0.0856781	0.931761	0.989361
hsa.miR.337.3p	0.0184341	5.47946	0.0806195	0.935781	0.989558
hsa.miR.514	0.0184954	4.19963	0.0769166	0.938725	0.989558
hsa.miR.103	-0.0103075	10.5119	-0.0709574	0.943464	0.990977
hsa.miR.27b	-0.00637192	10.7172	-0.0643367	0.948731	0.992938
hsa.miR.137	0.0111194	11.0135	0.0594466	0.952623	0.99345
hsa.let.7e	0.00527292	10.0098	0.0453587	0.963842	0.99921
hsa.miR.876.3p	0.00616527	4.52551	0.0345046	0.97249	0.99921
hsa.miR.220a	0.00677004	6.30497	0.0295519	0.976438	0.99921
hsa.miR.539	0.003971	8.46734	0.0284379	0.977326	0.99921
hsa.miR.526a_hsa.miR.518d.5p_hsa.miR.520c.5p	0.00501953	4.63494	0.0239723	0.980886	0.99921
hsa.miR.199a.3p_hsa.miR.199b.3p	0.00533926	5.46641	0.0230713	0.981604	0.99921
hsa.miR.1912	-0.00321541	4.42775	-0.0147083	0.988272	0.99921
hsa.miR.200a	0.00456702	5.80657	0.0144312	0.988492	0.99921
hsa.miR.600	0.00217724	3.66092	0.0103725	0.991729	0.99921
hsa.miR.320c	0.000846314	4.99494	0.00334555	0.997332	0.99921
hsa.miR.7	-0.000828497	7.42387	-0.00224873	0.998207	0.99921
hsa.miR.934	0.000224894	3.51922	0.000990217	0.99921	0.99921

## Sheet: TableS5
Supplementary Table 5: Global miRNA association study of amyloid load adjusting for sex,
age at death, PMI, RIN, study, proportions of neurons, astrocytes, oligodendrocytes, and
microglia (N=487)
miRNA	logFC	AveExpr	t	P.Value	adj.P.Val
hsa.miR.129.5p	-0.0580549	8.92189	-4.98659	8.55576e-07	0.000249828
hsa.miR.132	-0.0949163	10.6475	-4.16171	3.7337e-05	0.0054512
hsa.miR.106a_hsa.miR.17	0.038678	4.99936	2.98196	0.00300728	0.230095
hsa.miR.873	0.0393622	5.79024	2.95125	0.00331723	0.230095
hsa.miR.33a	0.0504358	4.33716	2.8471	0.00459793	0.230095
hsa.miR.96	-0.0312852	5.36987	-2.80734	0.00519517	0.230095
hsa.miR.504	-0.0329015	6.48172	-2.78767	0.00551597	0.230095
hsa.miR.143	-0.0541888	7.02266	-2.6106	0.00931629	0.314314
hsa.miR.203	-0.039493	5.71156	-2.59701	0.00968777	0.314314
hsa.miR.199a.5p	0.0440007	4.16691	2.42633	0.0156139	0.455926
hsa.miR.129.3p	-0.0366368	10.1198	-2.36553	0.0183942	0.488283
hsa.miR.324.3p	0.0235164	5.76429	2.21242	0.0273998	0.666727
hsa.miR.100	0.0229873	9.79217	2.16683	0.0307312	0.667201
hsa.miR.30e	0.0276817	7.35867	2.15072	0.0319891	0.667201
hsa.miR.23a	0.0259679	8.68207	2.09225	0.0369324	0.718951
hsa.miR.150	-0.0262189	8.09354	-2.03398	0.0424942	0.769515
hsa.miR.595	0.0280776	4.56629	1.95819	0.050777	0.769515
hsa.miR.335	0.0270272	7.82677	1.95558	0.0510849	0.769515
hsa.miR.598	-0.0188942	7.72317	-1.94906	0.0518604	0.769515
hsa.miR.520d.5p_hsa.miR.527_hsa.miR.518a.5p	-0.0314905	4.19054	-1.90734	0.0570629	0.769515
hsa.miR.769.3p	-0.0306766	4.75891	-1.89483	0.0587052	0.769515
hsa.miR.133b	-0.0338024	4.11793	-1.86667	0.0625473	0.769515
hsa.miR.885.5p	-0.0288411	8.04007	-1.85068	0.06482	0.769515
hsa.miR.218	0.0317873	9.22354	1.8329	0.067426	0.769515
hsa.miR.29c	0.0226306	10.512	1.82198	0.0690695	0.769515
hsa.miR.25	0.0251015	7.43419	1.81372	0.0703345	0.769515
hsa.miR.152	0.0311961	4.31454	1.78019	0.0756664	0.769515
hsa.miR.487b	-0.0252924	8.90822	-1.76075	0.0789079	0.769515
hsa.miR.410	-0.0340238	7.42765	-1.76028	0.0789866	0.769515
hsa.miR.450b.5p	-0.0306721	4.60259	-1.75985	0.0790598	0.769515
hsa.miR.99b	0.0246898	9.03848	1.73926	0.0826202	0.778229
hsa.miR.518f	-0.0270859	5.31605	-1.70941	0.0880108	0.803098
hsa.let.7b	-0.0188364	11.743	-1.68257	0.0930987	0.823782
hsa.miR.330.3p	0.0314128	4.08835	1.65424	0.0987226	0.847853
hsa.miR.328	-0.0214622	7.7155	-1.60346	0.109481	0.901616
hsa.miR.7	0.0400103	5.27067	1.56825	0.117471	0.901616
hsa.miR.433	-0.0217866	7.02959	-1.56526	0.11817	0.901616
hsa.miR.431	-0.0249011	4.35086	-1.53309	0.125901	0.901616
hsa.miR.220a	0.0240271	5.38579	1.49977	0.134322	0.901616
hsa.miR.148a	0.0217673	5.81156	1.49334	0.135996	0.901616
hsa.miR.1305	-0.0296208	4.45646	-1.49306	0.136066	0.901616
hsa.miR.222	-0.0204074	7.77021	-1.48824	0.137335	0.901616
hsa.miR.345	0.0213291	4.81686	1.47941	0.139675	0.901616
hsa.miR.584	0.0241822	4.67628	1.46927	0.142405	0.901616
hsa.miR.548d.5p	0.025974	4.37461	1.46167	0.144477	0.901616
hsa.miR.19b	0.019397	7.76765	1.45923	0.145146	0.901616
hsa.miR.200a	0.0322109	4.65179	1.43542	0.151808	0.901616
hsa.miR.518e	0.0258808	4.12918	1.43469	0.152016	0.901616
hsa.miR.15a	0.0158986	9.36013	1.43226	0.152709	0.901616
hsa.miR.376b	0.0244938	4.1993	1.41639	0.157301	0.901616
hsa.miR.424	0.0229137	4.48855	1.41066	0.158981	0.901616
hsa.miR.2114	0.0250963	4.24036	1.40135	0.161746	0.901616
hsa.miR.320c	-0.0250834	5.41054	-1.395	0.163649	0.901616
hsa.miR.142.3p	0.0231058	7.22925	1.36717	0.172202	0.902737
hsa.miR.130b	0.0194482	4.61503	1.35399	0.176367	0.902737
hsa.miR.370	-0.0213898	5.04758	-1.33695	0.181863	0.902737
hsa.miR.766	-0.0208204	4.58548	-1.32485	0.185841	0.902737
hsa.miR.566	0.0239934	4.89378	1.32102	0.187114	0.902737
hsa.miR.128	-0.0234712	10.6196	-1.31402	0.189456	0.902737
hsa.miR.421	-0.0168167	5.04381	-1.3055	0.192336	0.902737
hsa.miR.23b	-0.0137819	9.52253	-1.27085	0.204386	0.902737
hsa.miR.186	0.0193133	5.59207	1.25987	0.208317	0.902737
hsa.miR.24	-0.0141091	9.92909	-1.24763	0.212765	0.902737
hsa.miR.651	0.0199827	5.50343	1.23858	0.216098	0.902737
hsa.miR.126	-0.0166215	12.4597	-1.23067	0.21904	0.902737
hsa.miR.484	-0.0180402	6.25413	-1.22393	0.221571	0.902737
hsa.miR.381	-0.0213698	4.73739	-1.2215	0.222488	0.902737
hsa.miR.221	-0.014972	9.60604	-1.20772	0.227739	0.902737
hsa.miR.99a	0.0136047	11.4574	1.20207	0.229917	0.902737
hsa.miR.517c_hsa.miR.519a	0.0187571	5.90149	1.19921	0.231026	0.902737
hsa.miR.326	0.0205856	4.15992	1.19388	0.233105	0.902737
hsa.miR.876.3p	-0.0155651	4.94568	-1.19144	0.234062	0.902737
hsa.miR.491.5p	-0.0183482	4.85586	-1.1888	0.235095	0.902737
hsa.miR.452	-0.0196895	4.31914	-1.18418	0.236917	0.902737
hsa.miR.769.5p	-0.0184539	4.63786	-1.175	0.240566	0.902737
hsa.miR.145	-0.0203855	9.08679	-1.1648	0.244667	0.902737
hsa.miR.329	-0.0159991	6.09217	-1.1648	0.24467	0.902737
hsa.miR.155	-0.0156178	5.00389	-1.16111	0.246164	0.902737
hsa.miR.1206	0.0196012	4.97221	1.14625	0.252253	0.902737
hsa.let.7g	0.0134738	12.1224	1.12357	0.261748	0.902737
hsa.miR.1275	0.0230229	4.317	1.11925	0.263586	0.902737
hsa.miR.656	0.0135132	6.57965	1.10321	0.270482	0.902737
hsa.miR.889	-0.0188625	5.20465	-1.09529	0.273931	0.902737
hsa.miR.432	-0.0125573	5.69063	-1.08176	0.279892	0.902737
hsa.miR.548g	-0.0180333	5.3454	-1.07527	0.282785	0.902737
hsa.miR.219.2.3p	0.0168104	8.26557	1.075	0.282907	0.902737
hsa.miR.500_hsa.miR.501.5p	0.0158382	4.34632	1.06487	0.287462	0.902737
hsa.miR.423.5p	0.0128967	6.84462	1.0589	0.290168	0.902737
hsa.miR.185	0.0172528	5.45199	1.04545	0.296331	0.902737
hsa.miR.197	-0.0201791	6.90402	-1.04493	0.296572	0.902737
hsa.let.7e	0.00978934	10.2149	1.02244	0.30708	0.902737
hsa.miR.770.5p	0.0159231	4.22079	1.01972	0.308366	0.902737
hsa.miR.30d	-0.0117508	7.80478	-1.01796	0.309201	0.902737
hsa.miR.516a.3p	0.0172295	4.15856	1.01243	0.311836	0.902737
hsa.miR.514	0.0183362	4.24598	1.01187	0.312102	0.902737
hsa.miR.223	0.015561	7.82114	1.00508	0.315355	0.902737
hsa.miR.655	-0.012451	5.89126	-0.984771	0.325225	0.902737
hsa.let.7f	-0.0135359	10.5413	-0.980253	0.327447	0.902737
hsa.miR.339.3p	-0.0153867	4.27441	-0.965844	0.334601	0.902737
hsa.miR.153	0.0181182	4.6576	0.964835	0.335105	0.902737
hsa.miR.488	-0.0130925	6.21856	-0.963811	0.335618	0.902737
hsa.miR.106b	0.0120594	6.80501	0.962616	0.336217	0.902737
hsa.miR.1248	0.015599	4.24468	0.961149	0.336953	0.902737
hsa.miR.300	0.0163588	4.83971	0.951377	0.341884	0.902737
hsa.miR.224	0.0152191	4.3279	0.95083	0.342161	0.902737
hsa.miR.580	0.0156462	4.16099	0.949434	0.34287	0.902737
hsa.miR.374b	-0.0132381	7.34878	-0.942947	0.346175	0.902737
hsa.miR.640	-0.0142864	5.0275	-0.927549	0.3541	0.902737
hsa.miR.346	-0.0162717	5.13048	-0.910087	0.363226	0.902737
hsa.miR.101	0.0139807	8.29186	0.908084	0.364282	0.902737
hsa.miR.125a.3p	-0.0138513	5.40017	-0.907982	0.364336	0.902737
hsa.miR.26b	-0.0147928	7.85868	-0.894219	0.371645	0.902737
hsa.miR.579	-0.0158741	4.56657	-0.891996	0.372835	0.902737
hsa.miR.874	0.0160237	5.06842	0.882719	0.377823	0.902737
hsa.miR.9	-0.0108556	14.7822	-0.880073	0.379253	0.902737
hsa.miR.138	-0.0127417	5.44728	-0.864708	0.387624	0.902737
hsa.miR.146a	0.00830836	7.15871	0.862843	0.388648	0.902737
hsa.miR.660	0.0112357	5.11734	0.862663	0.388746	0.902737
hsa.miR.34c.5p	-0.0130506	4.36887	-0.862511	0.38883	0.902737
hsa.miR.1260	0.0231161	9.37639	0.845619	0.39818	0.902737
hsa.miR.548h	0.0125346	5.03466	0.842493	0.399925	0.902737
hsa.miR.451	-0.0220018	10.6827	-0.839107	0.40182	0.902737
hsa.miR.1912	-0.0133816	4.38395	-0.827722	0.408232	0.902737
hsa.miR.592	-0.00783878	6.37038	-0.826431	0.408964	0.902737
hsa.miR.375	0.0137485	4.20577	0.826429	0.408964	0.902737
hsa.miR.1	0.012598	6.70691	0.818418	0.413518	0.902737
hsa.miR.1246	-0.0227861	4.19154	-0.814672	0.415658	0.902737
hsa.miR.194	0.0144684	4.46694	0.810497	0.41805	0.902737
hsa.miR.144	-0.0206245	5.67152	-0.803158	0.422274	0.902737
hsa.miR.382	-0.0125721	5.1109	-0.800311	0.42392	0.902737
hsa.miR.188.5p	-0.0129263	4.53952	-0.799184	0.424573	0.902737
hsa.miR.383	0.00807208	6.20975	0.789962	0.429934	0.902737
hsa.miR.495	0.0116286	9.03671	0.780481	0.435486	0.902737
hsa.miR.29a	0.00902421	13.6139	0.774048	0.439277	0.902737
hsa.miR.490.5p	-0.011956	4.42336	-0.770682	0.441268	0.902737
hsa.miR.1308	-0.015091	4.54593	-0.767514	0.443147	0.902737
hsa.miR.149	0.0134817	7.03455	0.760578	0.447277	0.902737
hsa.miR.425	0.0104858	5.70381	0.758374	0.448593	0.902737
hsa.miR.590.5p	0.00810146	6.60368	0.756237	0.449872	0.902737
hsa.miR.362.3p	0.0105763	5.03296	0.746662	0.455627	0.902737
hsa.miR.146b.5p	-0.0109793	4.38445	-0.745361	0.456412	0.902737
hsa.miR.633	-0.0217545	4.43989	-0.741587	0.458695	0.902737
hsa.miR.98	0.0119166	7.89809	0.728786	0.466482	0.902737
hsa.miR.92a	0.00823238	10.1272	0.715013	0.474943	0.902737
hsa.let.7i	-0.00698867	10.2706	-0.713936	0.475608	0.902737
hsa.miR.124	-0.0127246	6.21356	-0.713002	0.476185	0.902737
hsa.miR.582.5p	-0.00893497	5.71304	-0.709131	0.478582	0.902737
hsa.miR.374a	-0.0135718	6.05189	-0.703399	0.482142	0.902737
hsa.miR.1266	0.0121282	4.1585	0.703202	0.482265	0.902737
hsa.miR.30a	0.00800665	9.04719	0.7014	0.483388	0.902737
hsa.miR.151.3p	0.0116806	5.38854	0.692425	0.489	0.902737
hsa.miR.548b.3p	0.0120368	4.41451	0.691473	0.489597	0.902737
hsa.miR.708	-0.0102893	6.13618	-0.691391	0.489648	0.902737
hsa.miR.200b	0.0102432	4.48044	0.687764	0.491928	0.902737
hsa.miR.10b	0.011254	4.21912	0.687513	0.492086	0.902737
hsa.miR.758	0.0114257	4.32399	0.676648	0.49895	0.902737
hsa.miR.526a_hsa.miR.518d.5p_hsa.miR.520c.5p	0.0102529	4.96999	0.672736	0.501434	0.902737
hsa.miR.515.3p	-0.0113618	4.82456	-0.669001	0.503811	0.902737
hsa.miR.615.5p	-0.0116982	4.55896	-0.66362	0.507247	0.902737
hsa.miR.103	-0.00842114	11.4445	-0.65771	0.511035	0.902737
hsa.miR.320a	0.0101128	4.63949	0.656374	0.511893	0.902737
hsa.miR.1299	-0.0148105	4.15834	-0.655907	0.512193	0.902737
hsa.miR.190b	0.0106606	6.38946	0.653404	0.513803	0.902737
hsa.miR.142.5p	0.00716019	6.60948	0.647113	0.517863	0.902737
hsa.miR.331.3p	-0.00879559	7.59541	-0.646701	0.518129	0.902737
hsa.miR.361.5p	-0.00860212	8.13087	-0.6465	0.51826	0.902737
hsa.miR.193b	0.00974208	7.0588	0.640335	0.522255	0.902737
hsa.miR.487a	0.00967115	6.88302	0.640245	0.522314	0.902737
hsa.miR.196a	-0.0118894	4.98157	-0.639998	0.522475	0.902737
hsa.miR.27b	-0.00481302	11.0197	-0.625445	0.531971	0.906451
hsa.miR.181a	0.00691685	11.9001	0.615884	0.538258	0.906451
hsa.miR.548a.5p	-0.00937705	4.35716	-0.61032	0.541934	0.906451
hsa.miR.340	0.00804967	8.40753	0.606506	0.544461	0.906451
hsa.miR.626	0.00897521	4.71721	0.605297	0.545263	0.906451
hsa.miR.22	-0.00664682	6.95247	-0.600924	0.54817	0.906451
hsa.miR.92b	0.00878095	8.59163	0.600291	0.548591	0.906451
hsa.miR.195	0.00798245	7.65335	0.594384	0.552531	0.906451
hsa.miR.1537	-0.00965485	4.97875	-0.593925	0.552838	0.906451
hsa.miR.10a	0.00753855	5.30929	0.586304	0.557943	0.906451
hsa.miR.299.5p	-0.00951131	4.87619	-0.58507	0.558771	0.906451
hsa.miR.369.3p	-0.00813244	6.76969	-0.561635	0.574623	0.925449
hsa.miR.127.3p	0.0109512	5.78203	0.558409	0.576821	0.925449
hsa.miR.363	-0.00743145	6.00137	-0.54974	0.582749	0.929851
hsa.miR.639	-0.00939813	4.22701	-0.536119	0.59212	0.93452
hsa.miR.361.3p	-0.0059232	5.97157	-0.535395	0.592621	0.93452
hsa.miR.26a	-0.00731959	13.6336	-0.531554	0.595277	0.93452
hsa.miR.1286	0.00905617	4.18557	0.516174	0.605967	0.937683
hsa.miR.577	0.00826732	4.81763	0.515073	0.606735	0.937683
hsa.miR.1225.3p	-0.00800602	4.49153	-0.514801	0.606925	0.937683
hsa.miR.135b	0.0083686	4.73474	0.508453	0.611365	0.939572
hsa.miR.154	0.00614927	7.8086	0.501452	0.616279	0.942165
hsa.miR.139.5p	-0.00532397	9.0048	-0.487002	0.626476	0.948515
hsa.miR.548j	0.00811653	4.4206	0.482821	0.629439	0.948515
hsa.miR.1977	0.00898725	4.70756	0.481781	0.630178	0.948515
hsa.miR.2054	0.0085152	4.31588	0.471028	0.637832	0.953804
hsa.miR.137	0.00706227	11.2963	0.467677	0.640225	0.953804
hsa.miR.140.3p	0.00633621	5.58484	0.460562	0.645318	0.956512
hsa.miR.181c	-0.00476433	6.07347	-0.451223	0.652029	0.9585
hsa.miR.664	-0.00422311	7.67359	-0.449151	0.653522	0.9585
hsa.miR.1283	0.0052299	6.43132	0.436105	0.662953	0.9585
hsa.miR.199b.5p	0.00739709	4.31638	0.434024	0.664463	0.9585
hsa.miR.16	-0.00536884	11.3067	-0.433574	0.66479	0.9585
hsa.miR.342.3p	-0.00462378	10.6433	-0.429367	0.667846	0.9585
hsa.miR.499.5p	0.00577392	5.50058	0.426904	0.669637	0.9585
hsa.miR.525.5p	0.00669466	4.36229	0.419304	0.675178	0.961717
hsa.miR.548a.3p	-0.00689158	4.79545	-0.410769	0.681422	0.9659
hsa.miR.208a	-0.00694603	4.17154	-0.40218	0.687727	0.969067
hsa.miR.31	0.00522581	5.43293	0.396462	0.691937	0.969067
hsa.miR.148b	0.0039656	8.56787	0.387227	0.698757	0.969067
hsa.miR.1979	0.00653365	5.54533	0.363458	0.71642	0.969067
hsa.miR.2117	-0.00692134	4.22309	-0.363196	0.716616	0.969067
hsa.miR.125b	0.00692018	15.2953	0.356818	0.721382	0.969067
hsa.miR.377	0.00465038	7.63987	0.350932	0.725791	0.969067
hsa.miR.453	-0.0055392	5.32171	-0.345339	0.729989	0.969067
hsa.miR.365	0.00594692	4.16793	0.342078	0.732439	0.969067
hsa.miR.520d.3p	-0.00522442	5.45364	-0.341799	0.73265	0.969067
hsa.miR.522	0.00619575	4.15594	0.334011	0.738514	0.969067
hsa.let.7d	-0.0031561	11.3948	-0.333223	0.739109	0.969067
hsa.miR.744	0.00633028	4.79791	0.331073	0.740732	0.969067
hsa.miR.1297	-0.00536876	5.25738	-0.328563	0.742627	0.969067
hsa.miR.523	-0.00537652	5.20957	-0.326496	0.744189	0.969067
hsa.miR.191	0.00499169	8.06983	0.323738	0.746275	0.969067
hsa.miR.122	-0.00290912	6.20332	-0.323405	0.746527	0.969067
hsa.miR.520e	-0.00738197	4.75159	-0.320244	0.748921	0.969067
hsa.miR.376c	-0.00459143	8.33381	-0.318383	0.750331	0.969067
hsa.miR.544	-0.00481991	6.55841	-0.31623	0.751963	0.969067
hsa.miR.574.3p	0.00516165	5.55784	0.312531	0.754771	0.969067
hsa.miR.1180	-0.00357846	6.67143	-0.305284	0.76028	0.969067
hsa.miR.423.3p	-0.00503239	6.09848	-0.300305	0.764072	0.969067
hsa.miR.219.5p	0.00763737	8.68209	0.297205	0.766436	0.969067
hsa.miR.15b	0.00384501	6.6189	0.288764	0.772884	0.969067
hsa.miR.378	0.00441451	4.58447	0.287444	0.773895	0.969067
hsa.miR.603	0.00522375	6.63653	0.28735	0.773966	0.969067
hsa.miR.548f	0.00550057	4.30533	0.272712	0.78519	0.969067
hsa.miR.296.5p	-0.00362664	5.19955	-0.271143	0.786396	0.969067
hsa.miR.485.3p	-0.00317673	8.12331	-0.265743	0.790549	0.969067
hsa.miR.193a.3p	-0.00429487	6.82694	-0.257213	0.797123	0.969067
hsa.miR.542.3p	0.00424317	4.60012	0.252693	0.800612	0.969067
hsa.miR.600	0.00387602	4.60009	0.252009	0.80114	0.969067
hsa.let.7c	-0.00369066	11.2487	-0.249468	0.803104	0.969067
hsa.miR.934	-0.00392025	4.46865	-0.240257	0.810232	0.969067
hsa.miR.27a	0.00464803	4.99804	0.235365	0.814024	0.969067
hsa.miR.29b	-0.00355215	7.90151	-0.232703	0.81609	0.969067
hsa.miR.509.3p	0.00441771	4.52657	0.231513	0.817014	0.969067
hsa.miR.206	0.00335373	6.10213	0.229539	0.818547	0.969067
hsa.miR.136	0.00396415	6.23888	0.2292	0.818809	0.969067
hsa.miR.337.3p	-0.00350185	4.58538	-0.226653	0.820788	0.969067
hsa.miR.376a	-0.0032663	7.20297	-0.220047	0.825926	0.969067
hsa.miR.551b	0.00312887	5.31381	0.215109	0.829772	0.969067
hsa.miR.135a	0.00328145	8.7216	0.212452	0.831843	0.969067
hsa.miR.539	0.00188311	7.3831	0.207443	0.83575	0.969067
hsa.miR.767.5p	-0.00294894	4.65248	-0.193642	0.846537	0.969067
hsa.miR.199a.3p_hsa.miR.199b.3p	0.00307047	5.8778	0.193278	0.846822	0.969067
hsa.miR.216a	-0.00408831	6.10682	-0.192951	0.847077	0.969067
hsa.miR.543	0.00250812	7.2505	0.185984	0.852534	0.969067
hsa.miR.497	0.00237378	8.04926	0.179793	0.857389	0.969067
hsa.miR.301a	-0.00209268	6.19752	-0.176772	0.859761	0.969067
hsa.miR.34b	0.00296215	4.13179	0.176558	0.859929	0.969067
hsa.miR.34a	0.00280121	7.79116	0.171055	0.864252	0.969067
hsa.miR.891b	0.00302736	4.07973	0.167252	0.867241	0.969067
hsa.miR.454	-0.00232395	5.17155	-0.16257	0.870924	0.969067
hsa.miR.181b_hsa.miR.181d	-0.00180282	7.86067	-0.161766	0.871557	0.969067
hsa.miR.30b	-0.00184272	11.45	-0.15281	0.878611	0.969067
hsa.miR.324.5p	-0.00201196	7.47526	-0.149618	0.881128	0.969067
hsa.miR.151.5p	0.0022171	8.16693	0.147064	0.883142	0.969067
hsa.miR.450a	-0.00225112	4.76933	-0.146811	0.883341	0.969067
hsa.let.7a	-0.00237916	12.4926	-0.143317	0.886099	0.969067
hsa.miR.362.5p	0.00173635	4.7859	0.121968	0.902975	0.983838
hsa.miR.494	0.00178118	6.19524	0.116365	0.907411	0.984997
hsa.miR.1185	0.00133595	5.40297	0.100096	0.920309	0.988354
hsa.miR.448	0.00154534	4.16088	0.0973053	0.922524	0.988354
hsa.miR.455.3p	0.00130948	4.90633	0.0928565	0.926056	0.988354
hsa.miR.183	0.00147596	4.60347	0.0925994	0.92626	0.988354
hsa.miR.93	-0.00123438	5.48164	-0.0911288	0.927428	0.988354
hsa.miR.107	-0.00102332	8.76098	-0.0815595	0.93503	0.990376
hsa.miR.379	-0.000778322	7.52544	-0.078619	0.937368	0.990376
hsa.miR.192	0.000706058	6.33756	0.0749836	0.940258	0.990376
hsa.miR.627	-0.00113211	4.19919	-0.0701366	0.944114	0.990376
hsa.miR.133a	0.000937258	5.29697	0.0674092	0.946284	0.990376
hsa.miR.30c	-0.00101858	8.10734	-0.0624242	0.950251	0.990976
hsa.miR.496	-0.000798333	4.71625	-0.0533628	0.957465	0.993338
hsa.miR.409.5p	0.000629492	4.59816	0.0420316	0.966491	0.993338
hsa.miR.485.5p	-0.000575609	4.81623	-0.0405678	0.967657	0.993338
hsa.miR.140.5p	-0.000372219	7.30685	-0.0332734	0.97347	0.993338
hsa.miR.204	0.000471579	6.10308	0.0267519	0.978669	0.993338
hsa.miR.187	-0.000409285	4.53097	-0.02611	0.97918	0.993338
hsa.miR.125a.5p	-0.000262789	10.7363	-0.023369	0.981365	0.993338
hsa.miR.95	0.000235366	8.43188	0.0210537	0.983211	0.993338
hsa.miR.563	0.000233587	5.26854	0.0190768	0.984788	0.993338
hsa.miR.20a_hsa.miR.20b	-0.000191659	9.63742	-0.0168863	0.986534	0.993338
hsa.miR.491.3p	0.000121142	4.29249	0.0071241	0.994319	0.997736
hsa.miR.21	1.47856e-06	8.47037	9.14041e-05	0.999927	0.999927

## Sheet: TableS6
Supplementary Table 6: Global miRNA association study of tangles load adjusting for sex,
age at death, PMI, RIN, study, proportions of neurons, astrocytes, oligodendrocytes, and
microglia (N=487)
miRNA	logFC	AveExpr	t	P.Value	adj.P.Val
hsa.miR.129.5p	-0.0588898	8.92189	-6.08708	2.32907e-09	6.8009e-07
hsa.miR.132	-0.107215	10.6475	-5.67272	2.41132e-08	3.52052e-06
hsa.miR.129.3p	-0.047229	10.1198	-3.65526	0.000284801	0.0277207
hsa.miR.1275	0.0597119	4.317	3.49088	0.000525117	0.0383335
hsa.miR.133b	-0.0486581	4.11793	-3.2181	0.00137628	0.0803747
hsa.miR.99b	0.037111	9.03848	3.13064	0.00184886	0.0814862
hsa.miR.335	0.0358998	7.82677	3.10766	0.00199577	0.0814862
hsa.miR.433	-0.0357176	7.02959	-3.07371	0.0022325	0.0814862
hsa.miR.100	0.0255738	9.79217	2.87745	0.00418469	0.125741
hsa.miR.133a	0.0332523	5.29697	2.86825	0.00430621	0.125741
hsa.miR.362.3p	0.0335273	5.03296	2.83662	0.00474902	0.126065
hsa.miR.148a	0.0341809	5.81156	2.80496	0.00523313	0.12734
hsa.miR.7	0.059165	5.27067	2.77282	0.00576995	0.129602
hsa.miR.744	0.0408636	4.79791	2.55854	0.0108121	0.22551
hsa.miR.200a	0.0472303	4.65179	2.51412	0.0122536	0.238537
hsa.miR.19b	0.0264192	7.76765	2.37224	0.0180674	0.317634
hsa.miR.23a	0.0246347	8.68207	2.36354	0.0184924	0.317634
hsa.miR.1	0.0297884	6.70691	2.31259	0.0211605	0.343271
hsa.miR.504	-0.0221715	6.48172	-2.22789	0.0263431	0.40407
hsa.miR.421	-0.0238421	5.04381	-2.20846	0.027676	0.40407
hsa.miR.769.5p	-0.028646	4.63786	-2.17675	0.0299777	0.416833
hsa.miR.152	0.0314825	4.31454	2.13977	0.0328689	0.436261
hsa.miR.106a_hsa.miR.17	0.0230203	4.99936	2.10131	0.036126	0.455018
hsa.miR.99a	0.0197642	11.4574	2.08308	0.0377638	0.455018
hsa.miR.592	-0.0163556	6.37038	-2.05826	0.0400956	0.455018
hsa.miR.199a.5p	0.0313705	4.16691	2.05392	0.0405153	0.455018
hsa.miR.633	-0.0494754	4.43989	-2.01309	0.0446537	0.465071
hsa.miR.381	0.0294214	4.73739	2.00532	0.0454807	0.465071
hsa.miR.410	-0.0322438	7.42765	-1.98576	0.047619	0.465071
hsa.miR.517c_hsa.miR.519a	0.0260294	5.90149	1.98431	0.0477812	0.465071
hsa.miR.92b	0.0239124	8.59163	1.95109	0.0516179	0.486207
hsa.miR.194	0.0282504	4.46694	1.88778	0.0596488	0.521378
hsa.miR.544	-0.0240845	6.55841	-1.886	0.0598879	0.521378
hsa.miR.25	0.0212834	7.43419	1.82913	0.0679903	0.521378
hsa.miR.143	-0.0320237	7.02266	-1.82845	0.0680921	0.521378
hsa.miR.1260	0.0418915	9.37639	1.82751	0.0682337	0.521378
hsa.miR.656	0.018686	6.57965	1.81821	0.0696454	0.521378
hsa.miR.518e	0.0274524	4.12918	1.81222	0.0705664	0.521378
hsa.miR.29a	0.0176999	13.6139	1.8106	0.0708176	0.521378
hsa.miR.138	-0.0223268	5.44728	-1.80672	0.0714217	0.521378
hsa.miR.1912	-0.0240755	4.38395	-1.77563	0.0764165	0.544235
hsa.miR.199b.5p	0.0247427	4.31638	1.73163	0.0839715	0.552024
hsa.miR.195	0.0193527	7.65335	1.71844	0.0863513	0.552024
hsa.miR.95	0.0161036	8.43188	1.7184	0.0863587	0.552024
hsa.miR.548f	-0.0289285	4.30533	-1.71079	0.0877559	0.552024
hsa.miR.30a	0.0163722	9.04719	1.71003	0.0878957	0.552024
hsa.miR.448	-0.022698	4.16088	-1.70488	0.0888532	0.552024
hsa.miR.934	-0.0228319	4.46865	-1.66887	0.0957846	0.567663
hsa.let.7i	-0.0136663	10.2706	-1.66426	0.0967027	0.567663
hsa.miR.15a	0.015436	9.36013	1.65504	0.0985601	0.567663
hsa.miR.122	0.0124623	6.20332	1.65215	0.0991466	0.567663
hsa.miR.296.5p	0.0183084	5.19955	1.63231	0.10326	0.576377
hsa.miR.149	0.0241317	7.03455	1.62258	0.105326	0.576377
hsa.miR.485.5p	-0.0192357	4.81623	-1.6167	0.10659	0.576377
hsa.miR.218	0.0232618	9.22354	1.59395	0.111595	0.58948
hsa.miR.24	-0.0149298	9.92909	-1.57163	0.116685	0.58948
hsa.miR.548d.5p	-0.0232592	4.37461	-1.55718	0.120075	0.58948
hsa.miR.891b	0.0236182	4.07973	1.5557	0.120429	0.58948
hsa.miR.487b	-0.0187671	8.90822	-1.55277	0.121127	0.58948
hsa.miR.142.3p	0.0219197	7.22925	1.54337	0.123389	0.58948
hsa.miR.494	-0.0197742	6.19524	-1.54016	0.124169	0.58948
hsa.miR.484	-0.0190201	6.25413	-1.53609	0.125164	0.58948
hsa.miR.370	-0.0197415	5.04758	-1.46811	0.142718	0.653452
hsa.miR.873	0.0165298	5.79024	1.46423	0.143775	0.653452
hsa.miR.496	-0.0183011	4.71625	-1.45809	0.14546	0.653452
hsa.miR.125a.5p	0.013561	10.7363	1.4373	0.151273	0.66927
hsa.miR.320c	-0.0215894	5.41054	-1.42817	0.153884	0.670657
hsa.miR.432	-0.0135822	5.69063	-1.39269	0.164349	0.677916
hsa.miR.34a	0.0191343	7.79116	1.39239	0.16444	0.677916
hsa.miR.181b_hsa.miR.181d	-0.0129888	7.86067	-1.38884	0.165514	0.677916
hsa.miR.203	-0.0178245	5.71156	-1.38724	0.166001	0.677916
hsa.miR.16	0.0143784	11.3067	1.38346	0.167157	0.677916
hsa.miR.146b.5p	-0.0169489	4.38445	-1.37034	0.171212	0.68028
hsa.miR.1246	-0.0318525	4.19154	-1.35608	0.1757	0.68028
hsa.miR.660	0.0148211	5.11734	1.35491	0.176072	0.68028
hsa.miR.514	-0.0205797	4.24598	-1.35182	0.177059	0.68028
hsa.miR.595	0.016232	4.56629	1.34362	0.179697	0.681447
hsa.miR.450b.5p	-0.019484	4.60259	-1.32778	0.184871	0.69208
hsa.miR.146a	0.0102307	7.15871	1.26475	0.206565	0.763505
hsa.miR.425	0.0142359	5.70381	1.22571	0.2209	0.793082
hsa.miR.374b	0.0144536	7.34878	1.22523	0.22108	0.793082
hsa.miR.206	-0.0148951	6.10213	-1.21425	0.225238	0.793082
hsa.miR.340	0.0134792	8.40753	1.20925	0.227154	0.793082
hsa.miR.515.3p	-0.0172128	4.82456	-1.20666	0.228147	0.793082
hsa.miR.151.3p	0.0169129	5.38854	1.19359	0.23322	0.801178
hsa.miR.424	0.0161991	4.48855	1.18541	0.236434	0.802776
hsa.miR.29c	0.0122135	10.512	1.16716	0.243717	0.803115
hsa.miR.509.3p	0.0186505	4.52657	1.164	0.244992	0.803115
hsa.miR.186	0.0149089	5.59207	1.15641	0.248078	0.803115
hsa.miR.655	0.0122818	5.89126	1.15574	0.248354	0.803115
hsa.miR.1977	-0.018033	4.70756	-1.15102	0.250286	0.803115
hsa.miR.26a	0.0129964	13.6336	1.12364	0.26172	0.830675
hsa.miR.365	0.0161103	4.16793	1.1034	0.270397	0.848988
hsa.miR.885.5p	-0.0143997	8.04007	-1.09646	0.273417	0.849336
hsa.let.7d	-0.00862851	11.3948	-1.08467	0.278605	0.856345
hsa.miR.548a.3p	-0.0150231	4.79545	-1.06605	0.286928	0.857286
hsa.miR.140.5p	0.00995391	7.30685	1.05949	0.289902	0.857286
hsa.miR.377	0.0117697	7.63987	1.05742	0.290841	0.857286
hsa.let.7g	0.0106496	12.1224	1.05605	0.29147	0.857286
hsa.miR.139.5p	0.0096155	9.0048	1.04701	0.295611	0.857286
hsa.miR.345	0.0125881	4.81686	1.03726	0.300127	0.857286
hsa.miR.181c	0.00919989	6.07347	1.0372	0.300154	0.857286
hsa.miR.369.3p	-0.012367	6.76969	-1.01654	0.309876	0.857286
hsa.miR.193b	0.0129707	7.0588	1.01462	0.31079	0.857286
hsa.miR.125b	0.0164203	15.2953	1.00789	0.314005	0.857286
hsa.miR.155	-0.0112684	5.00389	-0.996011	0.319739	0.857286
hsa.miR.324.5p	-0.0111545	7.47526	-0.987514	0.32388	0.857286
hsa.miR.29b	0.0126257	7.90151	0.984643	0.325288	0.857286
hsa.miR.1305	-0.0163955	4.45646	-0.981643	0.326762	0.857286
hsa.miR.526a_hsa.miR.518d.5p_hsa.miR.520c.5p	-0.0125699	4.96999	-0.981439	0.326863	0.857286
hsa.miR.93	0.0110097	5.48164	0.967615	0.333716	0.857286
hsa.miR.383	0.00828388	6.20975	0.964482	0.335282	0.857286
hsa.miR.299.5p	0.0130722	4.87619	0.956925	0.339079	0.857286
hsa.miR.193a.3p	-0.0134197	6.82694	-0.956692	0.339196	0.857286
hsa.miR.520e	0.0184238	4.75159	0.951378	0.341883	0.857286
hsa.miR.221	-0.00984659	9.60604	-0.944119	0.345576	0.857286
hsa.miR.452	0.0131766	4.31914	0.942036	0.34664	0.857286
hsa.miR.33a	0.0141284	4.33716	0.941635	0.346845	0.857286
hsa.miR.208a	0.0135134	4.17154	0.931259	0.35218	0.857286
hsa.miR.361.3p	-0.00865514	5.97157	-0.931009	0.352309	0.857286
hsa.miR.488	-0.0104802	6.21856	-0.917495	0.359336	0.867159
hsa.miR.579	-0.0135927	4.56657	-0.908451	0.364088	0.871424
hsa.miR.769.3p	-0.0123222	4.75891	-0.902676	0.367143	0.871592
hsa.miR.142.5p	-0.00819897	6.60948	-0.881616	0.378419	0.882453
hsa.miR.196a	-0.0137515	4.98157	-0.880729	0.378898	0.882453
hsa.miR.219.5p	-0.0189407	8.68209	-0.877246	0.380785	0.882453
hsa.miR.101	0.0112827	8.29186	0.871543	0.383887	0.882637
hsa.miR.21	0.0116743	8.47037	0.859005	0.39076	0.885185
hsa.miR.455.3p	0.0100556	4.90633	0.848678	0.396476	0.885185
hsa.miR.130b	0.01012	4.61503	0.836989	0.403008	0.885185
hsa.miR.10a	0.00901077	5.30929	0.833795	0.404804	0.885185
hsa.miR.378	0.0107203	4.58447	0.830721	0.406537	0.885185
hsa.miR.20a_hsa.miR.20b	0.00785349	9.63742	0.82352	0.410615	0.885185
hsa.miR.128	-0.0122247	10.6196	-0.813094	0.416561	0.885185
hsa.miR.92a	0.00785283	10.1272	0.811306	0.417585	0.885185
hsa.miR.708	-0.0101307	6.13618	-0.80977	0.418467	0.885185
hsa.miR.766	-0.0107051	4.58548	-0.809256	0.418762	0.885185
hsa.miR.2117	-0.0128735	4.22309	-0.80387	0.421863	0.885185
hsa.miR.520d.5p_hsa.miR.527_hsa.miR.518a.5p	-0.0111182	4.19054	-0.798477	0.424982	0.885185
hsa.miR.651	0.0107602	5.50343	0.792495	0.428457	0.885185
hsa.miR.154	-0.00806533	7.8086	-0.782518	0.43429	0.885185
hsa.let.7e	0.00621605	10.2149	0.771793	0.440611	0.885185
hsa.miR.497	0.00847455	8.04926	0.763837	0.445334	0.885185
hsa.miR.22	-0.00708695	6.95247	-0.762197	0.44631	0.885185
hsa.miR.135b	-0.0105421	4.73474	-0.762038	0.446405	0.885185
hsa.miR.144	-0.0163479	5.67152	-0.757106	0.449352	0.885185
hsa.miR.223	0.00984325	7.82114	0.755817	0.450124	0.885185
hsa.miR.451	0.0166515	10.6827	0.7552	0.450493	0.885185
hsa.miR.767.5p	0.00955988	4.65248	0.747006	0.45542	0.885185
hsa.miR.34b	-0.0105038	4.13179	-0.74502	0.456618	0.885185
hsa.miR.376a	0.00925586	7.20297	0.742007	0.45844	0.885185
hsa.miR.1297	-0.0101338	5.25738	-0.737934	0.46091	0.885185
hsa.miR.126	-0.0083025	12.4597	-0.730381	0.465508	0.885185
hsa.miR.874	0.0111061	5.06842	0.727478	0.467282	0.885185
hsa.miR.151.5p	0.00915774	8.16693	0.722837	0.470126	0.885185
hsa.miR.431	-0.00971695	4.35086	-0.710183	0.47793	0.885185
hsa.miR.539	0.00541174	7.3831	0.70936	0.47844	0.885185
hsa.miR.361.5p	-0.00791916	8.13087	-0.707923	0.479331	0.885185
hsa.miR.487a	-0.00882849	6.88302	-0.695176	0.487276	0.885185
hsa.miR.499.5p	0.00786153	5.50058	0.69152	0.489568	0.885185
hsa.miR.137	0.00866924	11.2963	0.682968	0.494951	0.885185
hsa.miR.331.3p	-0.00780116	7.59541	-0.682222	0.495422	0.885185
hsa.miR.876.3p	0.00743224	4.94568	0.675956	0.499389	0.885185
hsa.miR.627	-0.00915294	4.19919	-0.674722	0.500172	0.885185
hsa.miR.301a	-0.00668264	6.19752	-0.671664	0.502115	0.885185
hsa.miR.127.3p	0.0110025	5.78203	0.667345	0.504867	0.885185
hsa.miR.107	-0.0069777	8.76098	-0.661722	0.508462	0.885185
hsa.miR.337.3p	0.00849415	4.58538	0.654124	0.51334	0.885185
hsa.miR.103	-0.00703398	11.4445	-0.653384	0.513817	0.885185
hsa.miR.1308	-0.0107643	4.54593	-0.651009	0.515347	0.885185
hsa.miR.330.3p	0.00992424	4.08835	0.620088	0.535489	0.900974
hsa.miR.10b	0.00852756	4.21912	0.619539	0.535851	0.900974
hsa.miR.566	-0.00945151	4.89378	-0.618047	0.536833	0.900974
hsa.miR.522	-0.00963546	4.15594	-0.617972	0.536882	0.900974
hsa.miR.590.5p	-0.00549279	6.60368	-0.609682	0.542356	0.902368
hsa.miR.320a	0.00783954	4.63949	0.605131	0.545374	0.902368
hsa.miR.199a.3p_hsa.miR.199b.3p	0.00804777	5.8778	0.602707	0.546984	0.902368
hsa.miR.30e	0.00648232	7.35867	0.596399	0.551185	0.904191
hsa.miR.188.5p	-0.00777101	4.53952	-0.571239	0.5681	0.916036
hsa.miR.136	-0.00821534	6.23888	-0.565091	0.572272	0.916036
hsa.miR.150	-0.00613589	8.09354	-0.563928	0.573062	0.916036
hsa.miR.626	-0.0070077	4.71721	-0.562062	0.574332	0.916036
hsa.miR.523	-0.00774522	5.20957	-0.559513	0.576068	0.916036
hsa.miR.580	-0.0076863	4.16099	-0.554391	0.579565	0.916036
hsa.miR.1537	0.0075618	4.97875	0.553221	0.580365	0.916036
hsa.miR.500_hsa.miR.501.5p	0.00677285	4.34632	0.541124	0.588669	0.917558
hsa.miR.30b	0.00547526	11.45	0.540161	0.589333	0.917558
hsa.miR.450a	0.00692865	4.76933	0.537572	0.591117	0.917558
hsa.miR.548j	0.00753819	4.4206	0.533352	0.594032	0.917558
hsa.miR.1979	0.00799445	5.54533	0.529007	0.597041	0.917558
hsa.let.7a	0.00731644	12.4926	0.524318	0.600295	0.917729
hsa.miR.574.3p	-0.00717299	5.55784	-0.51664	0.605641	0.92108
hsa.miR.204	-0.00754145	6.10308	-0.508953	0.611015	0.924438
hsa.let.7b	-0.00470943	11.743	-0.499002	0.618003	0.926721
hsa.miR.300	0.00716672	4.83971	0.495379	0.620556	0.926721
hsa.miR.328	-0.00551469	7.7155	-0.488851	0.625167	0.926721
hsa.miR.26b	-0.00680235	7.85868	-0.488776	0.62522	0.926721
hsa.miR.106b	0.00510018	6.80501	0.483852	0.628708	0.927186
hsa.miR.185	-0.0065354	5.45199	-0.470586	0.638147	0.936376
hsa.miR.640	-0.00593999	5.0275	-0.458374	0.646888	0.939865
hsa.miR.23b	-0.0041846	9.52253	-0.45827	0.646962	0.939865
hsa.miR.491.3p	-0.0064186	4.29249	-0.449029	0.65361	0.944823
hsa.miR.153	-0.00701325	4.6576	-0.443855	0.657344	0.945539
hsa.miR.548g	-0.00593343	5.3454	-0.420361	0.674407	0.946749
hsa.miR.220a	0.00567315	5.38579	0.420274	0.67447	0.946749
hsa.miR.551b	-0.00512615	5.31381	-0.419205	0.67525	0.946749
hsa.miR.148b	0.00359741	8.56787	0.417793	0.676282	0.946749
hsa.miR.2114	-0.00622311	4.24036	-0.41253	0.680132	0.946749
hsa.miR.409.5p	-0.0051781	4.59816	-0.411281	0.681047	0.946749
hsa.miR.342.3p	-0.00364539	10.6433	-0.402595	0.687422	0.946749
hsa.miR.376c	0.00484233	8.33381	0.399384	0.689785	0.946749
hsa.miR.30d	0.00386646	7.80478	0.398009	0.690798	0.946749
hsa.miR.145	-0.00579794	9.08679	-0.393531	0.694099	0.946749
hsa.miR.27b	-0.00253073	11.0197	-0.39103	0.695946	0.946749
hsa.miR.548a.5p	0.00498081	4.35716	0.385478	0.700052	0.946749
hsa.miR.1180	0.00379516	6.67143	0.385095	0.700335	0.946749
hsa.miR.192	0.00299427	6.33756	0.378252	0.705408	0.949213
hsa.miR.339.3p	-0.00467208	4.27441	-0.348513	0.727606	0.972078
hsa.miR.598	0.00279961	7.72317	0.34219	0.732355	0.972078
hsa.miR.376b	-0.00497348	4.1993	-0.341393	0.732954	0.972078
hsa.miR.516a.3p	0.00482325	4.15856	0.336769	0.736436	0.972078
hsa.miR.1225.3p	-0.00435896	4.49153	-0.333308	0.739045	0.972078
hsa.miR.190b	0.00451081	6.38946	0.328717	0.74251	0.972256
hsa.miR.98	-0.00433873	7.89809	-0.315448	0.752556	0.981011
hsa.miR.362.5p	-0.00371449	4.7859	-0.310349	0.756428	0.981676
hsa.miR.382	-0.00404164	5.1109	-0.305826	0.759867	0.981776
hsa.miR.346	-0.00450098	5.13048	-0.299183	0.764928	0.98396
hsa.miR.219.2.3p	-0.00380688	8.26557	-0.28922	0.772536	0.986191
hsa.miR.664	0.00225802	7.67359	0.285586	0.775316	0.986191
hsa.miR.34c.5p	-0.003522	4.36887	-0.276652	0.782164	0.986191
hsa.miR.216a	0.00491481	6.10682	0.275891	0.782749	0.986191
hsa.miR.329	-0.00300509	6.09217	-0.259864	0.795078	0.986191
hsa.miR.525.5p	0.0034824	4.36229	0.259382	0.79545	0.986191
hsa.miR.889	0.00374329	5.20465	0.258219	0.796347	0.986191
hsa.miR.758	-0.00365718	4.32399	-0.25749	0.796909	0.986191
hsa.miR.96	-0.00231887	5.36987	-0.24552	0.806157	0.986191
hsa.miR.375	-0.00338161	4.20577	-0.241604	0.809188	0.986191
hsa.miR.491.5p	-0.00311842	4.85586	-0.23997	0.810454	0.986191
hsa.miR.125a.3p	-0.00298468	5.40017	-0.232514	0.816236	0.986191
hsa.miR.495	-0.00289419	9.03671	-0.230899	0.81749	0.986191
hsa.miR.140.3p	0.00253439	5.58484	0.219062	0.826693	0.986191
hsa.miR.453	-0.00279366	5.32171	-0.207131	0.835994	0.986191
hsa.let.7c	-0.00253746	11.2487	-0.203989	0.838447	0.986191
hsa.miR.183	-0.0027107	4.60347	-0.202272	0.839788	0.986191
hsa.miR.603	0.00307799	6.63653	0.201366	0.840496	0.986191
hsa.miR.770.5p	0.00261053	4.22079	0.19863	0.842635	0.986191
hsa.miR.548b.3p	0.00290842	4.41451	0.198625	0.842639	0.986191
hsa.miR.577	-0.00260386	4.81763	-0.192898	0.847119	0.986191
hsa.miR.490.5p	-0.00239504	4.42336	-0.183511	0.854474	0.986191
hsa.miR.191	0.00228249	8.06983	0.176048	0.86033	0.986191
hsa.miR.326	0.00252267	4.15992	0.173758	0.862128	0.986191
hsa.miR.197	-0.00268618	6.90402	-0.165256	0.868811	0.986191
hsa.miR.379	0.00132903	7.52544	0.159667	0.873209	0.986191
hsa.miR.135a	0.00201681	8.7216	0.155296	0.876652	0.986191
hsa.miR.200b	-0.00193903	4.48044	-0.154774	0.877064	0.986191
hsa.miR.324.3p	-0.00136716	5.76429	-0.152217	0.879079	0.986191
hsa.miR.224	0.00193038	4.3279	0.143309	0.886105	0.986191
hsa.miR.363	-0.00161586	6.00137	-0.142124	0.88704	0.986191
hsa.miR.9	-0.00145946	14.7822	-0.140613	0.888233	0.986191
hsa.miR.582.5p	-0.00143646	5.71304	-0.135525	0.892253	0.986191
hsa.miR.374a	0.00204284	6.05189	0.125862	0.899893	0.986191
hsa.miR.1266	0.00177396	4.1585	0.122271	0.902735	0.986191
hsa.miR.27a	-0.00201887	4.99804	-0.121583	0.903279	0.986191
hsa.miR.615.5p	-0.00179563	4.55896	-0.121098	0.903663	0.986191
hsa.miR.454	-0.00142577	5.17155	-0.118623	0.905623	0.986191
hsa.miR.543	-0.00132445	7.2505	-0.116806	0.907062	0.986191
hsa.miR.1185	0.00128592	5.40297	0.114591	0.908817	0.986191
hsa.miR.485.3p	-0.00114957	8.12331	-0.114367	0.908994	0.986191
hsa.miR.222	-0.00128793	7.77021	-0.111456	0.9113	0.986191
hsa.miR.1286	-0.0015196	4.18557	-0.102985	0.918017	0.986191
hsa.miR.124	0.00153549	6.21356	0.102278	0.918578	0.986191
hsa.miR.2054	-0.00155369	4.31588	-0.102195	0.918644	0.986191
hsa.miR.584	-0.00129667	4.67628	-0.093495	0.925549	0.987972
hsa.miR.520d.3p	0.001079	5.45364	0.0839488	0.933132	0.987972
hsa.miR.1283	-0.000823595	6.43132	-0.0816649	0.934947	0.987972
hsa.miR.1206	-0.00116155	4.97221	-0.0806793	0.93573	0.987972
hsa.miR.1299	0.0014933	4.15834	0.0786214	0.937366	0.987972
hsa.miR.187	0.000939264	4.53097	0.0712654	0.943216	0.987972
hsa.miR.15b	-0.000752715	6.6189	-0.0672277	0.946428	0.987972
hsa.miR.548h	0.00076521	5.03466	0.0611268	0.951283	0.987972
hsa.miR.518f	0.000800725	5.31605	0.0599238	0.952241	0.987972
hsa.miR.31	0.000597516	5.43293	0.0539058	0.957032	0.987972
hsa.let.7f	-0.000619341	10.5413	-0.0532921	0.957521	0.987972
hsa.miR.1248	-0.000663239	4.24468	-0.0485583	0.961291	0.98837
hsa.miR.423.3p	0.000524816	6.09848	0.0372447	0.970305	0.991294
hsa.miR.30c	0.000467685	8.10734	0.0340892	0.97282	0.991294
hsa.miR.542.3p	0.000428131	4.60012	0.0303222	0.975823	0.991294
hsa.miR.181a	0.000264012	11.9001	0.0279481	0.977715	0.991294
hsa.miR.563	-0.000220653	5.26854	-0.0214325	0.982909	0.993113
hsa.miR.639	-7.52012e-05	4.22701	-0.00510065	0.995932	0.999887
hsa.miR.423.5p	-1.12952e-05	6.84462	-0.00110174	0.999121	0.999887
hsa.miR.600	-1.83934e-06	4.60009	-0.000142224	0.999887	0.999887

## Sheet: TableS7
Supplementary Table 7: Correlation coefficients of significant pair-wise correlations between six cognitive trajectory-associated miRNAs and 47 modules of co-expressed genes.
After multiple testing corretion, miR-132 was significantly associated with 24 modules and miR-29a with 3 modules
This table was sorted by correlation coefficient of miR-132.
module	correlation with miR.132	Trait*	Direction of module	Direction of miR-132
m6	-0.323646	cognitive trajectory	low m6 ~ cognitive resilience	high miR132 ~ cognitive resilience
m7	-0.269383	cognitive trajectory	low m7 ~ cognitive resilience	high miR132 ~ cognitive resilience
m5	-0.236303	cognitive trajectory	low m5 ~ cognitive resilience	high miR132 ~ cognitive resilience
m109	-0.221257	cognitive trajectory	low m109 ~ cognitive resilience	high miR132 ~ cognitive resilience
m8	-0.215435	tangles	low m8 ~ low tangle	high miR132 ~ cognitive resilience
m4	-0.195049	tangles	low m4 ~ low tangle	high miR132 ~ cognitive resilience
m114	-0.173691	cognitive trajectory	low m114 ~ cognitive resilience	high miR132 ~ cognitive resilience
m11	-0.172822	cognitive trajectory	low m11 ~ cognitive resilience	high miR132 ~ cognitive resilience
m10	-0.172308	tangles	low m10 ~ low tangle	high miR132 ~ cognitive resilience
m17	-0.15005	tangles	low m17 ~ low tangle	high miR132 ~ cognitive resilience
m108	-0.13147	cognitive trajectory	low m108 ~ cognitive resilience	high miR132 ~ cognitive resilience
m9	-0.128852	tangles	low m9 ~ low tangle	high miR132 ~ cognitive resilience
m23	0.172197	cognitive trajectory	high m23 ~ cognitive resilience	high miR132 ~ cognitive resilience
m121	0.191311	tangles	high m121 ~ low tangle	high miR132 ~ cognitive resilience
m125	0.19839	cognitive trajectory	high m125 ~ cognitive resilience	high miR132 ~ cognitive resilience
m13	0.204677	cognitive trajectory	high m13 ~ cognitive resilience	high miR132 ~ cognitive resilience
m131	0.205787	cognitive trajectory	high m131 ~ cognitive resilience	high miR132 ~ cognitive resilience
m233	0.20603	cognitive trajectory	high m233 ~ cognitive resilience	high miR132 ~ cognitive resilience
m257	0.206705	cognitive trajectory	high m257 ~ cognitive resilience	high miR132 ~ cognitive resilience
m126	0.209804	cognitive trajectory	high m126 ~ cognitive resilience	high miR132 ~ cognitive resilience
m123	0.243094	tangles	high m123 ~ low tangle	high miR132 ~ cognitive resilience
m127	0.27432	cognitive trajectory	high m127 ~ cognitive resilience	high miR132 ~ cognitive resilience
m122	0.281343	cognitive trajectory	high m122 ~ cognitive resilience	high miR132 ~ cognitive resilience
m128	0.282519	cognitive trajectory	high m128 ~ cognitive resilience	high miR132 ~ cognitive resilience
*Trait here refers to the trait most strongly associated with the module per Mostafavi et al 2018
The traits considered by Mostafavi et al were amyloid, tangles, global Alzheimer's disease pathologies, cognitive trajectory, and final clinical diagnosis of cognitive status
module	correlation with miR.29a	Trait*	Direction of module	Direction of miR-29a
m128	-0.148197	cognitive trajectory	high m128 ~ cognitive resilience	low miR-29a ~ cognitive resilience
m12	-0.134043	cognitive trajectory	high m12 ~ cognitive resilience	low miR-29a ~ cognitive resilience
m8	0.133694	tangles	low m8 ~ low tangle	low miR-29a ~ cognitive resilience
Correlation coefficients
module	miR.132	miR.129.5p	miR.129.3p	miR.29a	miR.99b	miR.19b
m6	-0.323646	-0.152034	-0.166191	0.103659	0.0151545	0.0927112
m7	-0.269383	-0.184216	-0.110868	0.0985356	0.115266	0.0823732
m5	-0.236303	-0.123723	-0.13466	0.115734	0.00317901	0.0607508
m109	-0.221257	-0.162828	-0.0577786	0.114091	0.160767	0.0551113
m8	-0.215435	-0.0874765	-0.119933	0.133694	-0.0399888	-0.0291046
m4	-0.195049	-0.0877203	-0.105663	0.0501114	-0.0371467	0.0604215
m114	-0.173691	-0.0862078	-0.103455	0.0848482	0.0258241	0.0464728
m11	-0.172822	-0.0967274	-0.115375	0.0862854	0.0366738	-0.00551891
m10	-0.172308	-0.0407789	-0.0566545	0.124372	-0.031913	-0.0370362
m17	-0.15005	-0.0288402	-0.055544	0.0292765	0.00531649	0.0441989
m108	-0.13147	-0.0934858	-0.029295	0.0440853	0.0386428	0.00397294
m9	-0.128852	-0.0711081	-0.0656128	0.0716203	0.0194781	-0.011629
m12	0.12433	0.0723628	0.0315314	-0.134043	-0.0808482	-0.0341159
m23	0.172197	0.0806691	0.0766969	-0.117017	-0.0462554	-0.025265
m121	0.191311	0.0574357	0.104051	-0.068574	0.0713252	0.00400359
m125	0.19839	0.100547	0.128128	-0.0912088	0.0154967	-0.00553622
m13	0.204677	0.126467	0.0750764	-0.106679	-0.113395	-0.0773828
m131	0.205787	0.13311	0.138094	-0.0728822	-0.039223	-0.0579864
m233	0.20603	0.14515	0.0668986	-0.0924419	-0.0442542	-0.0575701
m257	0.206705	0.0984857	0.0620987	-0.0813203	-0.102322	-0.0815009
m126	0.209804	0.16219	0.144991	-0.00633225	-0.0459605	-0.0971588
m123	0.243094	0.135596	0.115445	-0.0660628	-0.019732	-0.0615576
m127	0.27432	0.178088	0.169411	-0.105728	-0.0332412	-0.0537574
m122	0.281343	0.137256	0.150869	-0.0899322	-0.0363093	-0.0783397
m128	0.282519	0.137213	0.121951	-0.148197	-0.0342692	-0.0544496
Adjusted p-values for the above correlations (adjusted for multiple testing)
Adjusted p	miR.132	miR.129.5p	miR.129.3p	miR.29a	miR.99b	miR.19b
m4	0.000804792	0.218185	0.122685	0.552585	0.674998	0.47137
m5	2.81e-05	0.0583634	0.0369211	0.0810278	0.960205	0.469545
m6	1.62e-09	0.0150511	0.00599634	0.131744	0.881962	0.185152
m7	7.52e-07	0.00187874	0.098608	0.156198	0.0810278	0.260114
m8	0.000200607	0.218196	0.0703099	0.03739	0.64941	0.714984
m9	0.047404	0.347625	0.408748	0.346673	0.8312	0.909773
m10	0.00403295	0.641991	0.495071	0.0574285	0.693088	0.674998
m11	0.00403295	0.161791	0.0810278	0.226213	0.674998	0.945816
m12	0.0574285	0.339522	0.696648	0.03739	0.266227	0.683708
m13	0.000372626	0.0525836	0.30952	0.119904	0.0870811	0.291827
m17	0.0162424	0.715298	0.506932	0.714984	0.945816	0.603653
m23	0.00403295	0.266227	0.297303	0.0801946	0.5898	0.757688
m108	0.0411161	0.182601	0.714984	0.603653	0.663619	0.951322
m109	0.000124205	0.00749103	0.492615	0.0851452	0.00814684	0.50815
m114	0.00403295	0.226213	0.131744	0.237983	0.756538	0.5898
m121	0.00106342	0.492615	0.131569	0.377459	0.347625	0.951322
m122	2.61e-07	0.0329188	0.0158255	0.199084	0.678204	0.283138
m123	1.52e-05	0.0356499	0.0810278	0.405724	0.8312	0.463451
m125	0.000630491	0.146645	0.0484951	0.191801	0.88176	0.945816
m126	0.000316755	0.00757667	0.0211531	0.942503	0.590209	0.160417
m127	4.96e-07	0.00300155	0.00483849	0.122685	0.689244	0.509235
m128	2.61e-07	0.0329188	0.063625	0.017952	0.683708	0.50815
m131	0.000360569	0.0379013	0.0328268	0.335498	0.659248	0.492615
m233	0.000360569	0.0211531	0.399219	0.185152	0.603653	0.492615
m257	0.000360569	0.156198	0.458131	0.26589	0.137723	0.26589

## Sheet: TableS8
Supplementary Table 8: Transcriptome-wide association study of cognitive trajectory in ROS/MAP cohort
adjusting for sex, age at death, RIN, PMI, study, and proportions of neurons, astrocytes, oligodendrocytes,
and microglia in non-demented participants at baseline assessment (N=520)
gene	genename	logFC	AveExpr	t	P.Value	adj.P.Val
ENSG00000087116	ADAMTS2	-2.67984	2.42663	-9.17641	1.13e-18	1.76e-14
ENSG00000053702	NRIP2	-1.21174	3.83267	-6.74866	4.09e-11	3.11e-07
ENSG00000088836	SLC4A11	-2.11871	2.37025	-6.68822	5.99e-11	3.11e-07
ENSG00000198830	HMGN2	1.37298	5.63008	6.45361	2.56e-10	9.96e-07
ENSG00000196517	SLC6A9	-1.15602	3.95896	-6.39678	3.61e-10	1.13e-06
ENSG00000143183	TMCO1	0.488039	4.95263	6.20086	1.17e-09	2.67e-06
ENSG00000048540	LMO3	-0.61543	7.10392	-6.19597	1.2e-09	2.67e-06
ENSG00000235423	RP11-282O18.3	-1.31453	0.774242	-6.15476	1.53e-09	2.98e-06
ENSG00000188783	PRELP	-1.40305	5.12178	-5.99887	3.78e-09	5.68e-06
ENSG00000198185	ZNF334	1.04121	3.29258	5.98632	4.07e-09	5.68e-06
ENSG00000165092	ALDH1A1	1.64027	4.99296	5.96327	4.64e-09	5.68e-06
ENSG00000119950	MXI1	-0.583392	6.28166	-5.94535	5.14e-09	5.68e-06
ENSG00000134215	VAV3	-1.40018	2.15003	-5.96593	4.57e-09	5.68e-06
ENSG00000260257	RP5-1085F17.3	-0.868017	4.3549	-5.93447	5.47e-09	5.68e-06
ENSG00000148468	FAM171A1	-0.527754	6.81707	-5.9121	6.21e-09	6.05e-06
ENSG00000151552	QDPR	-0.83771	8.0737	-5.88127	7.4e-09	6.78e-06
ENSG00000133069	TMCC2	-0.871312	6.84979	-5.85587	8.54e-09	7.25e-06
ENSG00000100906	NFKBIA	-1.07209	5.62004	-5.84966	8.85e-09	7.25e-06
ENSG00000086159	AQP6	-1.91162	0.821252	-5.93528	5.45e-09	5.68e-06
ENSG00000134294	SLC38A2	-1.38814	6.1928	-5.78647	1.26e-08	9.82e-06
ENSG00000011426	ANLN	-1.12641	5.15927	-5.73533	1.68e-08	1.24e-05
ENSG00000065809	FAM107B	-0.646174	5.1301	-5.69665	2.07e-08	1.44e-05
ENSG00000157833	GAREM2	-1.76072	5.16214	-5.69179	2.13e-08	1.44e-05
ENSG00000131504	DIAPH1	-0.407839	5.26188	-5.66891	2.42e-08	1.52e-05
ENSG00000100949	RABGGTA	-0.616921	4.6213	-5.66721	2.44e-08	1.52e-05
ENSG00000115194	SLC30A3	0.852442	5.73822	5.60419	3.44e-08	1.91e-05
ENSG00000134253	TRIM45	0.957285	2.77798	5.60674	3.39e-08	1.91e-05
ENSG00000092820	EZR	-0.890412	6.97546	-5.59284	3.66e-08	1.91e-05
ENSG00000166716	ZNF592	-0.581806	5.08137	-5.58857	3.74e-08	1.91e-05
ENSG00000166012	TAF1D	0.687233	4.96814	5.58652	3.79e-08	1.91e-05
ENSG00000104112	SCG3	0.851975	7.25835	5.56397	4.28e-08	2.08e-05
ENSG00000079432	CIC	-0.607531	6.86092	-5.55632	4.46e-08	2.11e-05
ENSG00000142765	SYTL1	-1.18532	1.52468	-5.58571	3.8e-08	1.91e-05
ENSG00000166535	A2ML1	-1.26314	3.0159	-5.50188	5.97e-08	2.74e-05
ENSG00000125753	VASP	-0.746105	3.91831	-5.46744	7.18e-08	3.13e-05
ENSG00000112851	ERBIN	-0.781169	6.4568	-5.46631	7.22e-08	3.13e-05
ENSG00000094916	CBX5	-0.424246	6.6896	-5.44643	8.03e-08	3.3e-05
ENSG00000139410	SDSL	1.53628	2.60664	5.44458	8.11e-08	3.3e-05
ENSG00000176387	HSD11B2	-2.26493	2.11928	-5.44101	8.26e-08	3.3e-05
ENSG00000174306	ZHX3	-0.537096	6.36447	-5.41228	9.62e-08	3.6e-05
ENSG00000149809	TM7SF2	0.76215	5.21654	5.39714	1.04e-07	3.6e-05
ENSG00000103319	EEF2K	-0.742207	5.04278	-5.39675	1.04e-07	3.6e-05
ENSG00000154845	PPP4R1	-0.43411	4.5616	-5.39345	1.06e-07	3.6e-05
ENSG00000125534	PPDPF	1.15406	6.50125	5.39596	1.05e-07	3.6e-05
ENSG00000166912	MTMR10	-0.621761	5.17762	-5.36241	1.25e-07	4.15e-05
ENSG00000233123	LINC01007	1.36845	2.42468	5.35482	1.3e-07	4.22e-05
ENSG00000228058	RP11-552D4.1	-2.53808	0.777031	-5.39654	1.05e-07	3.6e-05
ENSG00000182902	SLC25A18	-0.871743	6.53933	-5.30595	1.68e-07	5.23e-05
ENSG00000111181	SLC6A12	-1.29204	5.16128	-5.30201	1.71e-07	5.24e-05
ENSG00000196415	PRTN3	2.03225	0.35781	5.4176	9.35e-08	3.6e-05
ENSG00000106069	CHN2	-0.848979	4.06234	-5.28983	1.83e-07	5.37e-05
ENSG00000186834	HEXIM1	-0.849578	5.88736	-5.29098	1.81e-07	5.37e-05
ENSG00000159176	CSRP1	-0.805229	8.84332	-5.25903	2.14e-07	6.06e-05
ENSG00000249436	CTD-2023N9.3	1.43154	2.02516	5.23774	2.39e-07	6.64e-05
ENSG00000158186	MRAS	-0.905892	7.41935	-5.21911	2.63e-07	7e-05
ENSG00000084734	GCKR	1.28627	0.716351	5.30614	1.68e-07	5.23e-05
ENSG00000196154	S100A4	-2.18661	0.726625	-5.26918	2.03e-07	5.86e-05
ENSG00000082556	OPRK1	-1.19237	1.88071	-5.21747	2.65e-07	7e-05
ENSG00000127666	TICAM1	-0.55073	3.58791	-5.17906	3.22e-07	8.1e-05
ENSG00000099381	SETD1A	-0.583842	4.97289	-5.18296	3.16e-07	8.1e-05
ENSG00000134802	SLC43A3	-1.0153	1.27632	-5.21734	2.65e-07	7e-05
ENSG00000158169	FANCC	-0.814204	2.36584	-5.18074	3.2e-07	8.1e-05
ENSG00000074964	ARHGEF10L	-0.5235	5.2889	-5.16537	3.46e-07	8.55e-05
ENSG00000169064	ZBBX	1.40985	2.49854	5.1616	3.52e-07	8.58e-05
ENSG00000160307	S100B	1.10303	7.47712	5.12609	4.22e-07	0.000101076
ENSG00000105419	MEIS3	1.03018	5.98026	5.10793	4.62e-07	0.000109084
ENSG00000135457	TFCP2	0.411722	4.62069	5.09702	4.88e-07	0.000113513
ENSG00000162852	CNST	-0.609962	5.15072	-5.089	5.08e-07	0.000116437
ENSG00000125733	TRIP10	-1.13004	3.72156	-5.07816	5.36e-07	0.000116528
ENSG00000067057	PFKP	-0.984806	7.15088	-5.08006	5.31e-07	0.000116528
ENSG00000143772	ITPKB	-0.85803	7.86046	-5.0768	5.4e-07	0.000116528
ENSG00000169189	NSMCE1	0.550957	4.55305	5.07196	5.53e-07	0.000116528
ENSG00000140564	FURIN	-0.593512	5.73356	-5.07717	5.39e-07	0.000116528
ENSG00000163482	STK36	-0.586104	4.91174	-5.07276	5.51e-07	0.000116528
ENSG00000005469	CROT	0.567001	2.92971	5.0605	5.86e-07	0.00012015
ENSG00000136859	ANGPTL2	1.12033	2.33326	5.05613	5.99e-07	0.000121202
ENSG00000176105	YES1	-0.634763	3.88895	-5.04575	6.31e-07	0.000125998
ENSG00000188039	NWD1	-1.42252	4.67332	-5.0329	6.72e-07	0.000132615
ENSG00000135678	CPM	-0.945792	4.30896	-5.02421	7.02e-07	0.000133397
ENSG00000143376	SNX27	-0.421966	6.16853	-5.02957	6.84e-07	0.000133147
ENSG00000160991	ORAI2	-1.06054	6.31165	-5.02032	7.16e-07	0.000134363
ENSG00000132613	MTSS1L	-0.977314	6.09304	-5.00935	7.56e-07	0.000140177
ENSG00000043143	JADE2	-0.676215	5.66203	-5.00588	7.69e-07	0.000140657
ENSG00000162433	AK4	-0.797167	5.54435	-5.0039	7.76e-07	0.000140657
ENSG00000261195	CTD-2380F24.1	-1.41355	1.20164	-5.02663	6.94e-07	0.000133397
ENSG00000146834	MEPCE	-0.523261	5.50398	-4.98716	8.43e-07	0.000149541
ENSG00000145832	SLC25A48	-1.48231	3.10354	-4.97303	9.04e-07	0.000154791
ENSG00000164050	PLXNB1	-0.51259	7.35435	-4.9834	8.59e-07	0.000150392
ENSG00000110492	MDK	1.18357	3.4937	4.96509	9.4e-07	0.000157491
ENSG00000152034	MCHR2	1.13914	1.76052	4.98684	8.45e-07	0.000149541
ENSG00000231312	AC007246.3	0.604215	4.11656	4.95824	9.72e-07	0.000161144
ENSG00000010310	GIPR	-2.36123	1.44526	-4.97011	9.17e-07	0.000155322
ENSG00000031003	FAM13B	-0.687081	4.63937	-4.95605	9.83e-07	0.00016117
ENSG00000169271	HSPB3	1.46209	1.3388	4.97422	8.99e-07	0.000154791
ENSG00000134070	IRAK2	-0.993868	2.26681	-4.93566	1.09e-06	0.000174428
ENSG00000112245	PTP4A1	0.717649	5.35873	4.93994	1.06e-06	0.000172594
ENSG00000118292	C1orf54	0.869299	2.58213	4.93271	1.1e-06	0.000174952
ENSG00000146094	DOK3	-1.07142	2.97831	-4.92764	1.13e-06	0.00017595
ENSG00000184845	DRD1	-0.809829	2.79571	-4.91776	1.18e-06	0.000179266
ENSG00000154864	PIEZO2	-1.15908	2.77247	-4.91276	1.21e-06	0.000180564
ENSG00000186298	PPP1CC	-0.609123	5.79344	-4.92314	1.15e-06	0.00017724
ENSG00000181924	COA4	0.45363	3.86693	4.91151	1.22e-06	0.000180564
ENSG00000068745	IP6K2	-0.495336	5.80706	-4.92209	1.16e-06	0.00017724
ENSG00000165406	2018-03-08	-0.550996	4.45031	-4.90845	1.24e-06	0.000180564
ENSG00000140948	ZCCHC14	-0.431919	5.01304	-4.90921	1.24e-06	0.000180564
ENSG00000106665	CLIP2	-0.627211	7.81056	-4.90585	1.26e-06	0.000181168
ENSG00000111328	CDK2AP1	-0.835129	4.99152	-4.89506	1.32e-06	0.000189174
ENSG00000153048	CARHSP1	-0.756726	4.51005	-4.8871	1.38e-06	0.000194826
ENSG00000105643	ARRDC2	-0.964422	5.16357	-4.87469	1.46e-06	0.000203209
ENSG00000143157	POGK	-0.689435	5.62873	-4.87006	1.49e-06	0.00020597
ENSG00000187535	IFT140	-0.547951	5.05415	-4.86463	1.53e-06	0.000209221
ENSG00000079691	LRRC16A	-0.452597	4.75684	-4.86053	1.56e-06	0.000209221
ENSG00000140931	CMTM3	-0.699718	2.62986	-4.84721	1.67e-06	0.000216554
ENSG00000111961	SASH1	-0.761276	6.36752	-4.85961	1.57e-06	0.000209221
ENSG00000100604	CHGA	-0.91709	8.47295	-4.85283	1.62e-06	0.000214345
ENSG00000163040	CCDC74A	-0.616749	3.2342	-4.84125	1.72e-06	0.000221017
ENSG00000038382	TRIO	-0.368985	6.80225	-4.84721	1.67e-06	0.000216554
ENSG00000092758	COL9A3	1.08791	4.6458	4.83509	1.77e-06	0.000225792
ENSG00000226380	MIR29A	-1.15776	3.96304	-4.8305	1.81e-06	0.000228944
ENSG00000051009	FAM160A2	0.638892	4.40201	4.81503	1.95e-06	0.000240701
ENSG00000136449	MYCBPAP	0.966851	1.90592	4.82373	1.87e-06	0.000234594
ENSG00000236609	ZNF853	-0.685385	5.37917	-4.82075	1.89e-06	0.000236069
ENSG00000125772	GPCPD1	1.35084	4.67508	4.81262	1.97e-06	0.000241584
ENSG00000186891	TNFRSF18	1.71778	0.984046	4.85974	1.57e-06	0.000209221
ENSG00000063322	MED29	0.579271	6.27589	4.80403	2.05e-06	0.000249748
ENSG00000149084	HSD17B12	0.800809	5.39566	4.79339	2.16e-06	0.00026072
ENSG00000198792	TMEM184B	-0.578602	6.86893	-4.78627	2.23e-06	0.000267647
ENSG00000106351	AGFG2	-0.628234	5.21794	-4.78374	2.26e-06	0.000268828
ENSG00000175390	EIF3F	0.334985	5.98012	4.78185	2.28e-06	0.000269197
ENSG00000099260	PALMD	1.24688	2.57333	4.76583	2.46e-06	0.000288315
ENSG00000146374	RSPO3	-1.25674	1.83359	-4.75688	2.57e-06	0.000292723
ENSG00000135447	PPP1R1A	-0.735495	4.7727	-4.7588	2.54e-06	0.000292723
ENSG00000180447	GAS1	-0.993822	1.55506	-4.75972	2.53e-06	0.000292723
ENSG00000170759	KIF5B	-0.652454	7.88311	-4.75559	2.58e-06	0.000292723
ENSG00000130294	KIF1A	-0.470834	10.2647	-4.74508	2.72e-06	0.000300054
ENSG00000197256	KANK2	-0.805635	4.96976	-4.75181	2.63e-06	0.000292723
ENSG00000177807	KCNJ10	-1.03466	6.84863	-4.75319	2.61e-06	0.000292723
ENSG00000126767	ELK1	-1.34123	6.24359	-4.75297	2.62e-06	0.000292723
ENSG00000133678	TMEM254	0.446212	3.26998	4.73447	2.85e-06	0.000308951
ENSG00000179029	TMEM107	0.565397	2.77429	4.72666	2.96e-06	0.000311835
ENSG00000069122	ADGRF5	0.71809	4.64232	4.73113	2.9e-06	0.000311644
ENSG00000132938	MTUS2	-0.532973	4.33616	-4.72706	2.96e-06	0.000311835
ENSG00000196090	PTPRT	-0.559598	6.05502	-4.72811	2.94e-06	0.000311835
ENSG00000084112	SSH1	-0.405769	5.16371	-4.72286	3.02e-06	0.000315347
ENSG00000120594	PLXDC2	-0.632039	4.4004	-4.71492	3.13e-06	0.000320851
ENSG00000196704	AMZ2	0.482387	6.02009	4.72043	3.05e-06	0.000316841
ENSG00000166508	MCM7	-0.732737	5.16584	-4.71355	3.15e-06	0.000320851
ENSG00000164188	RANBP3L	-1.27128	4.19239	-4.7054	3.27e-06	0.000324117
ENSG00000089157	RPLP0	0.454052	7.48831	4.7103	3.2e-06	0.000323682
ENSG00000085831	TTC39A	-0.692068	2.60733	-4.68964	3.52e-06	0.000336935
ENSG00000071051	NCK2	-0.487267	5.11772	-4.70514	3.28e-06	0.000324117
ENSG00000060656	PTPRU	-0.66766	5.35645	-4.70612	3.26e-06	0.000324117
ENSG00000178104	PDE4DIP	-0.801258	6.83285	-4.70455	3.29e-06	0.000324117
ENSG00000164949	GEM	-1.59534	2.43789	-4.68466	3.61e-06	0.00034176
ENSG00000116661	FBXO2	-0.930168	7.63549	-4.69928	3.37e-06	0.000330149
ENSG00000248540	RP11-247C2.2	-1.57113	0.836769	-4.71788	3.09e-06	0.000318546
ENSG00000113790	EHHADH	0.875623	1.64456	4.69533	3.43e-06	0.000333557
ENSG00000081913	PHLPP1	-0.456096	6.05214	-4.69442	3.45e-06	0.000333557
ENSG00000138336	TET1	0.95677	0.710181	4.73444	2.86e-06	0.000308951
ENSG00000184903	IMMP2L	0.70421	1.66378	4.69106	3.5e-06	0.00033676
ENSG00000129159	KCNC1	-0.596977	6.0827	-4.68399	3.62e-06	0.00034176
ENSG00000260788	RP11-298D21.1	-1.50695	1.46754	-4.66952	3.87e-06	0.000359141
ENSG00000145907	G3BP1	-0.447549	5.48046	-4.67471	3.78e-06	0.000352636
ENSG00000181274	FRAT2	-0.799074	2.83727	-4.65391	4.16e-06	0.000375067
ENSG00000246100	LINC00900	0.848955	1.38345	4.6799	3.69e-06	0.000346258
ENSG00000198624	CCDC69	-0.82484	3.87248	-4.65803	4.09e-06	0.000372229
ENSG00000198408	MGEA5	0.475488	7.66488	4.66546	3.95e-06	0.000363832
ENSG00000251372	LINC00499	-1.86839	1.3086	-4.66329	3.99e-06	0.000365381
ENSG00000136848	DAB2IP	-0.534612	6.67273	-4.65679	4.11e-06	0.000372229
ENSG00000175130	MARCKSL1	0.520552	7.41855	4.64011	4.44e-06	0.000397621
ENSG00000155980	KIF5A	-0.937067	10.7066	-4.62497	4.76e-06	0.000409511
ENSG00000100014	SPECC1L	-0.478904	4.95993	-4.63581	4.53e-06	0.000401008
ENSG00000165185	KIAA1958	-0.592412	3.50593	-4.62009	4.87e-06	0.000410839
ENSG00000165175	MID1IP1	-0.784082	6.50612	-4.63617	4.52e-06	0.000401008
ENSG00000081052	COL4A4	1.03077	1.56847	4.63278	4.59e-06	0.000401987
ENSG00000164684	ZNF704	-0.554232	5.16833	-4.63164	4.62e-06	0.000401987
ENSG00000184481	FOXO4	-0.930281	6.10023	-4.63241	4.6e-06	0.000401987
ENSG00000100360	IFT27	0.570185	4.77878	4.62477	4.77e-06	0.000409511
ENSG00000079462	PAFAH1B3	-0.753032	4.15367	-4.6195	4.88e-06	0.000410839
ENSG00000170791	CHCHD7	0.57501	4.02342	4.6128	5.04e-06	0.000413769
ENSG00000081181	ARG2	-0.812371	1.53715	-4.6181	4.92e-06	0.000410839
ENSG00000171206	TRIM8	-0.61468	6.67888	-4.62045	4.86e-06	0.000410839
ENSG00000177335	C8orf31	0.744356	1.55521	4.61749	4.93e-06	0.000410839
ENSG00000065882	TBC1D1	-0.403937	5.10483	-4.6112	5.08e-06	0.000414084
ENSG00000211445	GPX3	0.813314	6.01578	4.61346	5.02e-06	0.000413769
ENSG00000102547	CAB39L	-0.725497	5.4339	-4.61251	5.05e-06	0.000413769
ENSG00000171388	APLN	-1.53649	4.31116	-4.60453	5.23e-06	0.000424815
ENSG00000185414	MRPL30	0.553099	3.81711	4.59475	5.48e-06	0.000437022
ENSG00000111218	PRMT8	0.740051	4.24837	4.5939	5.5e-06	0.000437022
ENSG00000177830	CHID1	0.417845	5.13792	4.60084	5.32e-06	0.000429854
ENSG00000142949	PTPRF	0.413079	7.10926	4.59644	5.43e-06	0.000436397
ENSG00000116678	LEPR	0.84672	2.57981	4.5699	6.14e-06	0.000473827
ENSG00000039139	DNAH5	1.14925	0.731464	4.62405	4.78e-06	0.000409511
ENSG00000184271	POU6F1	-0.34748	5.80155	-4.57917	5.88e-06	0.000465259
ENSG00000020577	SAMD4A	-0.961659	5.26316	-4.57545	5.98e-06	0.000470224
ENSG00000184261	KCNK12	-0.832698	5.00448	-4.56865	6.17e-06	0.000473827
ENSG00000142599	RERE	-0.425287	7.19462	-4.57045	6.12e-06	0.000473827
ENSG00000111269	CREBL2	-0.536901	5.63851	-4.56906	6.16e-06	0.000473827
ENSG00000134759	ELP2	0.291601	5.75613	4.56612	6.24e-06	0.000477004
ENSG00000087206	UIMC1	-0.351807	3.80812	-4.55054	6.71e-06	0.000504795
ENSG00000155760	FZD7	-0.856505	2.04838	-4.54361	6.92e-06	0.000518506
ENSG00000178922	HYI	-0.555412	3.0605	-4.53439	7.22e-06	0.000535601
ENSG00000171385	KCND3	-0.512725	6.54293	-4.55383	6.61e-06	0.000501748
ENSG00000205352	PRR13	0.570969	4.64468	4.54036	7.02e-06	0.000523716
ENSG00000205959	RP11-689P11.2	1.35591	2.59046	4.51424	7.91e-06	0.000570649
ENSG00000076382	SPAG5	-0.734047	3.67442	-4.51313	7.95e-06	0.000570864
ENSG00000233487	RPSAP69	0.959124	1.65799	4.51847	7.76e-06	0.000562388
ENSG00000168710	AHCYL1	0.703504	8.6072	4.52406	7.57e-06	0.000553942
ENSG00000115598	IL1RL2	0.886079	0.710856	4.55292	6.63e-06	0.000501748
ENSG00000171476	HOPX	0.688464	6.54792	4.52668	7.48e-06	0.00055209
ENSG00000205581	HMGN1	0.615822	5.57966	4.52386	7.57e-06	0.000553942
ENSG00000105655	ISYNA1	-1.06972	4.85492	-4.52088	7.68e-06	0.000558865
ENSG00000184154	LRTOMT	0.628415	3.62138	4.50162	8.38e-06	0.000593213
ENSG00000008300	CELSR3	-0.483822	5.73247	-4.50714	8.17e-06	0.000583881
ENSG00000145882	PCYOX1L	1.04671	3.96739	4.49114	8.78e-06	0.00061329
ENSG00000101040	ZMYND8	-0.734403	6.73824	-4.50374	8.3e-06	0.000590241
ENSG00000138463	DIRC2	0.720909	2.5642	4.47858	9.29e-06	0.000633228
ENSG00000187720	THSD4	1.06759	3.07549	4.47828	9.31e-06	0.000633228
ENSG00000167178	ISLR2	-1.13376	4.44722	-4.49376	8.68e-06	0.000609147
ENSG00000113758	DBN1	-0.418949	7.01217	-4.49591	8.59e-06	0.000605989
ENSG00000198915	RASGEF1A	-0.400057	5.05872	-4.49027	8.82e-06	0.00061329
ENSG00000102221	JADE3	-0.738849	1.81442	-4.46857	9.72e-06	0.000655779
ENSG00000167632	TRAPPC9	0.497298	5.19199	4.48169	9.16e-06	0.000631851
ENSG00000198053	SIRPA	-0.324079	8.24517	-4.48006	9.23e-06	0.000633228
ENSG00000089693	MLF2	-0.387742	7.80387	-4.47329	9.52e-06	0.000644799
ENSG00000108924	HLF	-0.47764	6.33063	-4.46451	9.9e-06	0.000664974
ENSG00000100865	CINP	0.360488	4.89952	4.45634	1.03e-05	0.000681033
ENSG00000198270	TMEM116	0.54312	2.66225	4.42989	1.16e-05	0.000741368
ENSG00000072864	NDE1	-0.569504	2.95911	-4.43099	1.15e-05	0.000740767
ENSG00000170113	NIPA1	-0.531684	5.66754	-4.45444	1.04e-05	0.000683935
ENSG00000157693	C9orf91	-0.382354	5.41024	-4.45057	1.05e-05	0.000691413
ENSG00000086717	PPEF1	1.36199	1.01304	4.45686	1.02e-05	0.000681033
ENSG00000188916	FAM196A	0.957619	1.02974	4.45798	1.02e-05	0.000681033
ENSG00000088367	EPB41L1	-0.403153	8.039	-4.44795	1.07e-05	0.000695283
ENSG00000011451	WIZ	-0.457331	5.94316	-4.45013	1.06e-05	0.000691413
ENSG00000121897	LIAS	0.417869	3.28168	4.42283	1.19e-05	0.000755177
ENSG00000132832	LINC01260	1.07894	1.75677	4.42246	1.2e-05	0.000755177
ENSG00000102119	EMD	0.581113	5.15051	4.43271	1.14e-05	0.000738143
ENSG00000170836	PPM1D	-0.534952	2.85534	-4.40728	1.28e-05	0.000783208
ENSG00000166450	PRTG	1.18755	0.788739	4.44609	1.08e-05	0.000698191
ENSG00000169991	IFFO2	-0.512803	4.53812	-4.42186	1.2e-05	0.000755177
ENSG00000032444	PNPLA6	-0.51406	6.94651	-4.42867	1.16e-05	0.000742331
ENSG00000058866	DGKG	-0.612239	4.86812	-4.41848	1.22e-05	0.000755177
ENSG00000115758	ODC1	0.787956	4.20896	4.40673	1.28e-05	0.000783208
ENSG00000125744	RTN2	-0.543767	5.30763	-4.41884	1.21e-05	0.000755177
ENSG00000005339	CREBBP	-0.45367	6.11992	-4.41946	1.21e-05	0.000755177
ENSG00000184009	ACTG1	0.662401	9.29717	4.40742	1.28e-05	0.000783208
ENSG00000132199	ENOSF1	1.29545	3.75171	4.39186	1.37e-05	0.000814311
ENSG00000110148	CCKBR	0.669069	4.14658	4.39395	1.36e-05	0.000810824
ENSG00000139651	ZNF740	-0.368529	4.57751	-4.4006	1.32e-05	0.000798573
ENSG00000178234	GALNT11	0.383097	5.11213	4.40347	1.3e-05	0.000791561
ENSG00000176907	C8orf4	1.16165	2.0995	4.38118	1.44e-05	0.00084406
ENSG00000170382	LRRN2	-0.625782	4.50931	-4.39729	1.34e-05	0.000805164
ENSG00000162104	ADCY9	-0.417452	4.99829	-4.397	1.34e-05	0.000805164
ENSG00000256422	RP11-886D15.1	1.3288	0.435597	4.42113	1.2e-05	0.000755177
ENSG00000182700	IGIP	-0.39317	5.71979	-4.39369	1.36e-05	0.000810824
ENSG00000146416	AIG1	0.374361	4.79632	4.38337	1.42e-05	0.00083907
ENSG00000164104	HMGB2	0.824142	4.47164	4.37877	1.45e-05	0.000849885
ENSG00000153822	KCNJ16	-1.24879	3.30801	-4.36419	1.55e-05	0.000886384
ENSG00000135365	PHF21A	-0.391553	5.585	-4.386	1.41e-05	0.000832508
ENSG00000166091	CMTM5	1.11107	4.06792	4.3647	1.54e-05	0.000886384
ENSG00000234420	ZNF37BP	0.418604	5.23834	4.373	1.49e-05	0.000865303
ENSG00000140988	RPS2	0.44288	7.91257	4.37337	1.49e-05	0.000865303
ENSG00000250903	GMDS-AS1	0.59046	1.90521	4.34585	1.68e-05	0.000940147
ENSG00000124440	HIF3A	-1.22903	6.52253	-4.36931	1.51e-05	0.000876237
ENSG00000173175	ADCY5	-0.378331	6.08041	-4.3667	1.53e-05	0.000883134
ENSG00000092929	UNC13D	1.00408	3.19425	4.33445	1.76e-05	0.000974323
ENSG00000175287	PHYHD1	-1.19677	4.43544	-4.35163	1.64e-05	0.00092499
ENSG00000126803	HSPA2	-0.765831	6.31311	-4.36139	1.57e-05	0.0008941
ENSG00000166169	POLL	0.414474	4.18893	4.34415	1.69e-05	0.000943797
ENSG00000249915	PDCD6	0.368883	5.48086	4.35165	1.64e-05	0.00092499
ENSG00000138623	SEMA7A	-0.587505	5.64166	-4.35067	1.64e-05	0.00092499
ENSG00000154945	ANKRD40	-0.760538	5.92689	-4.35036	1.64e-05	0.00092499
ENSG00000159674	SPON2	1.36887	2.98036	4.31575	1.91e-05	0.00103193
ENSG00000118515	SGK1	-0.626352	5.48693	-4.34121	1.71e-05	0.000952607
ENSG00000101098	RIMS4	-0.605044	5.53049	-4.33638	1.75e-05	0.000969558
ENSG00000159228	CBR1	0.617651	5.28467	4.32947	1.8e-05	0.00098729
ENSG00000119946	CNNM1	-0.505923	5.83121	-4.33215	1.78e-05	0.000980728
ENSG00000165959	CLMN	-0.661334	5.1778	-4.31551	1.92e-05	0.00103193
ENSG00000087086	FTL	0.651911	9.1542	4.31113	1.95e-05	0.00104551
ENSG00000108387	2018-09-04	0.730881	7.7879	4.31492	1.92e-05	0.00103193
ENSG00000103365	GGA2	-0.233302	5.95701	-4.31671	1.91e-05	0.00103193
ENSG00000188290	HES4	1.22914	4.1868	4.30101	2.04e-05	0.00107061
ENSG00000138036	DYNC2LI1	0.749832	3.94703	4.29656	2.08e-05	0.00108426
ENSG00000187867	PALM3	-0.863664	3.23468	-4.2894	2.15e-05	0.00111139
ENSG00000183773	AIFM3	-0.650944	6.39472	-4.31494	1.92e-05	0.00103193
ENSG00000103540	CCP110	-0.504505	5.72423	-4.31021	1.96e-05	0.00104616
ENSG00000152784	PRDM8	-0.631269	5.09761	-4.3042	2.01e-05	0.00105941
ENSG00000135631	RAB11FIP5	-0.512131	5.75845	-4.30671	1.99e-05	0.00105863
ENSG00000162728	KCNJ9	-0.538069	7.0577	-4.30524	2e-05	0.00105941
ENSG00000107263	RAPGEF1	-0.452276	6.49908	-4.30491	2.01e-05	0.00105941
ENSG00000114126	TFDP2	-0.661292	5.64716	-4.29827	2.07e-05	0.00107983
ENSG00000048052	HDAC9	0.564856	3.89427	4.27701	2.26e-05	0.00116085
ENSG00000137802	MAPKBP1	-0.434501	5.59944	-4.28934	2.15e-05	0.00111139
ENSG00000164576	SAP30L	-0.577108	4.91025	-4.28468	2.19e-05	0.00113032
ENSG00000152931	PART1	0.584761	4.55141	4.27827	2.25e-05	0.00115837
ENSG00000124749	COL21A1	-0.882504	2.54731	-4.24601	2.59e-05	0.00127681
ENSG00000137413	TAF8	-0.476052	4.56055	-4.27047	2.33e-05	0.0011903
ENSG00000254561	RP11-196E1.3	1.75662	1.5645	4.25338	2.51e-05	0.00125139
ENSG00000164978	NUDT2	0.577277	3.71864	4.25252	2.52e-05	0.00125139
ENSG00000168002	POLR2G	0.505429	4.52365	4.25804	2.46e-05	0.00124781
ENSG00000111087	GLI1	-1.29157	1.68722	-4.23571	2.71e-05	0.00132212
ENSG00000183963	SMTN	-1.01354	5.17516	-4.26409	2.4e-05	0.00121963
ENSG00000070778	PTPN21	-0.447688	3.53901	-4.23891	2.67e-05	0.00131227
ENSG00000102974	CTCF	-0.377103	4.99036	-4.25499	2.49e-05	0.00125139
ENSG00000128298	BAIAP2L2	0.630737	3.79222	4.23718	2.69e-05	0.00131791
ENSG00000100982	PCIF1	-0.313057	4.79409	-4.25229	2.52e-05	0.00125139
ENSG00000250091	DNAH10OS	-0.708357	3.00423	-4.22743	2.8e-05	0.00136142
ENSG00000140459	CYP11A1	1.03317	0.835906	4.25528	2.49e-05	0.00125139
ENSG00000112308	C6orf62	0.524671	6.35947	4.2542	2.5e-05	0.00125139
ENSG00000140474	ULK3	-0.441492	6.35653	-4.25215	2.52e-05	0.00125139
ENSG00000143515	ATP8B2	-0.413217	5.42549	-4.24843	2.56e-05	0.00126758
ENSG00000198736	MSRB1	0.524203	3.58508	4.21805	2.92e-05	0.00140853
ENSG00000109320	NFKB1	-0.463062	3.61098	-4.21635	2.94e-05	0.00141445
ENSG00000131650	KREMEN2	1.09223	2.2559	4.19716	3.19e-05	0.00148353
ENSG00000100218	RSPH14	-0.618096	1.76763	-4.19668	3.2e-05	0.00148353
ENSG00000133195	SLC39A11	-0.765141	3.83138	-4.21074	3.01e-05	0.00144436
ENSG00000178498	DTX3	-0.387086	6.94393	-4.22928	2.78e-05	0.00135492
ENSG00000198547	C20orf203	1.0982	2.52302	4.1931	3.25e-05	0.00149296
ENSG00000148824	MTG1	-0.680135	1.61052	-4.19498	3.22e-05	0.00148716
ENSG00000116337	AMPD2	-0.457241	6.08769	-4.22079	2.89e-05	0.00139641
ENSG00000077943	ITGA8	-0.867075	2.40558	-4.17878	3.45e-05	0.00156666
ENSG00000145990	GFOD1	-0.576802	7.28303	-4.20668	3.07e-05	0.00146063
ENSG00000108349	CASC3	-0.495613	6.83272	-4.20768	3.05e-05	0.00145889
ENSG00000157916	RER1	0.334743	5.16496	4.20166	3.13e-05	0.00147745
ENSG00000150760	DOCK1	-0.540128	5.61159	-4.20447	3.09e-05	0.00147001
ENSG00000241878	PISD	-0.338668	5.32194	-4.20115	3.14e-05	0.00147745
ENSG00000196581	AJAP1	-0.498706	5.24425	-4.20016	3.15e-05	0.00147924
ENSG00000197852	FAM212B	-0.612756	5.342	-4.19871	3.17e-05	0.00148353
ENSG00000126218	F10	-0.736371	1.04602	-4.17973	3.44e-05	0.00156666
ENSG00000166750	SLFN5	0.768412	2.75863	4.16269	3.7e-05	0.00166453
ENSG00000106771	TMEM245	-0.460359	6.68962	-4.19705	3.19e-05	0.00148353
ENSG00000177108	ZDHHC22	-0.597633	5.7098	-4.19471	3.23e-05	0.00148716
ENSG00000107779	BMPR1A	-0.528262	4.07119	-4.17766	3.47e-05	0.00156666
ENSG00000121413	ZSCAN18	0.447008	5.42142	4.17987	3.44e-05	0.00156666
ENSG00000158604	TMED4	0.396762	5.74193	4.17777	3.47e-05	0.00156666
ENSG00000134453	RBM17	-0.319521	5.9524	-4.17885	3.45e-05	0.00156666
ENSG00000144057	ST6GAL2	0.734627	3.26133	4.1423	4.03e-05	0.00175265
ENSG00000145365	TIFA	-0.977441	1.27698	-4.14091	4.05e-05	0.00175265
ENSG00000187984	ANKRD19P	0.657941	4.00447	4.14948	3.91e-05	0.00172354
ENSG00000168591	TMUB2	0.273647	5.26705	4.16066	3.73e-05	0.00167107
ENSG00000183090	FREM3	1.62955	0.269239	4.1604	3.73e-05	0.00167107
ENSG00000168209	DDIT4	-1.40115	4.06775	-4.14426	4e-05	0.00175265
ENSG00000101445	PPP1R16B	-0.595031	7.1313	-4.15609	3.8e-05	0.00169699
ENSG00000251442	LINC01094	-1.04723	2.81096	-4.12198	4.39e-05	0.00185315
ENSG00000110697	PITPNM1	-0.608169	6.25614	-4.15469	3.82e-05	0.00170213
ENSG00000170899	GSTA4	0.425631	5.15651	4.14905	3.92e-05	0.00172354
ENSG00000124126	PREX1	-0.395338	7.08287	-4.15275	3.85e-05	0.00171132
ENSG00000114316	USP4	0.32779	5.37876	4.15101	3.88e-05	0.00171905
ENSG00000174007	CEP19	-0.598321	3.38343	-4.12443	4.34e-05	0.00183917
ENSG00000167011	NAT16	1.56328	0.786987	4.14235	4.03e-05	0.00175265
ENSG00000062822	POLD1	-0.62353	2.33389	-4.11075	4.6e-05	0.00189633
ENSG00000163257	DCAF16	0.69379	4.70381	4.14044	4.06e-05	0.00175265
ENSG00000133794	ARNTL	-0.556384	4.54575	-4.13805	4.1e-05	0.00176063
ENSG00000064703	DDX20	-0.404605	2.7825	-4.10919	4.63e-05	0.00190371
ENSG00000184898	RBM43	0.799927	1.86064	4.10746	4.66e-05	0.00190866
ENSG00000186111	PIP5K1C	-0.567795	7.42393	-4.14341	4.01e-05	0.00175265
ENSG00000260244	RP11-588K22.2	-0.574334	3.4548	-4.11517	4.52e-05	0.00187637
ENSG00000180008	SOCS4	-0.505042	3.69969	-4.11911	4.44e-05	0.00186049
ENSG00000196422	PPP1R26	-0.407505	5.35173	-4.13954	4.08e-05	0.00175443
ENSG00000184887	BTBD6	-0.485535	5.81515	-4.14135	4.04e-05	0.00175265
ENSG00000162999	DUSP19	-0.771618	2.90571	-4.10659	4.68e-05	0.00190941
ENSG00000119977	TCTN3	0.489583	3.52927	4.11297	4.56e-05	0.00188877
ENSG00000081277	PKP1	-1.22257	0.743306	-4.11969	4.43e-05	0.00186049
ENSG00000141337	ARSG	0.704388	2.25811	4.09748	4.86e-05	0.00197324
ENSG00000232119	MCTS1	0.328045	3.99359	4.11768	4.47e-05	0.00186167
ENSG00000129467	ADCY4	0.915548	3.24405	4.10464	4.72e-05	0.00192009
ENSG00000113269	RNF130	-0.390999	6.34674	-4.13416	4.17e-05	0.00178481
ENSG00000101298	SNPH	-0.497942	7.72115	-4.13133	4.22e-05	0.00180125
ENSG00000121966	CXCR4	-1.78912	1.61224	-4.09442	4.93e-05	0.0019781
ENSG00000120071	KANSL1	-0.360714	5.54355	-4.1297	4.25e-05	0.00180374
ENSG00000165458	INPPL1	-0.448011	6.07666	-4.13047	4.23e-05	0.00180282
ENSG00000142530	FAM71E1	0.640607	2.25438	4.0875	5.07e-05	0.00203082
ENSG00000112309	B3GAT2	-0.733783	3.31593	-4.09597	4.89e-05	0.00197546
ENSG00000198932	GPRASP1	0.578073	6.62516	4.12028	4.42e-05	0.00186049
ENSG00000135766	EGLN1	-0.516521	5.54523	-4.11811	4.46e-05	0.00186167
ENSG00000100811	YY1	-0.362409	6.58552	-4.10731	4.67e-05	0.00190866
ENSG00000228672	PROB1	-0.62123	2.90008	-4.06428	5.58e-05	0.00218071
ENSG00000134690	CDCA8	0.812242	0.957407	4.07753	5.28e-05	0.00208475
ENSG00000186635	ARAP1	-0.579863	5.44469	-4.09621	4.89e-05	0.00197546
ENSG00000205476	CCDC85C	-0.555576	4.32334	-4.08183	5.19e-05	0.00207405
ENSG00000171552	BCL2L1	-0.422227	6.00686	-4.09441	4.93e-05	0.0019781
ENSG00000180777	ANKRD30B	1.08494	2.19	4.05126	5.89e-05	0.00226199
ENSG00000167747	C19orf48	0.877828	2.68827	4.05007	5.92e-05	0.00226754
ENSG00000179178	TMEM125	1.19627	2.74173	4.04613	6.02e-05	0.00228237
ENSG00000143127	ITGA10	-0.743062	3.25921	-4.05356	5.84e-05	0.00225723
ENSG00000171246	NPTX1	-0.579768	7.36268	-4.07905	5.25e-05	0.00208215
ENSG00000157985	AGAP1	-0.363757	7.11548	-4.07967	5.24e-05	0.00208215
ENSG00000166478	ZNF143	-0.514659	2.95203	-4.04382	6.08e-05	0.00229872
ENSG00000136205	TNS3	-0.825814	6.75668	-4.07923	5.25e-05	0.00208215
ENSG00000117305	HMGCL	0.482653	4.18533	4.06172	5.64e-05	0.00219777
ENSG00000135144	DTX1	-0.424735	5.55164	-4.07793	5.28e-05	0.00208475
ENSG00000104805	NUCB1	0.364548	6.94127	4.07157	5.42e-05	0.0021317
ENSG00000149577	SIDT2	0.318614	5.35379	4.06738	5.51e-05	0.00216365
ENSG00000162139	NEU3	0.440378	3.57856	4.03795	6.23e-05	0.0023437
ENSG00000111481	COPZ1	0.289994	5.47618	4.06438	5.58e-05	0.00218071
ENSG00000005889	ZFX	-0.364573	4.15133	-4.04924	5.94e-05	0.00226854
ENSG00000031081	ARHGAP31	-0.53802	4.54536	-4.0519	5.88e-05	0.00226159
ENSG00000184164	CRELD2	0.49526	4.71714	4.05263	5.86e-05	0.00226032
ENSG00000186575	NF2	-0.505726	6.7002	-4.0612	5.66e-05	0.00219777
ENSG00000143258	USP21	-0.436929	4.9135	-4.05499	5.8e-05	0.0022495
ENSG00000135736	CCDC102A	-1.16683	1.11901	-4.0219	6.65e-05	0.00247413
ENSG00000137038	TMEM261	0.516706	4.72414	4.04628	6.02e-05	0.00228237
ENSG00000042062	FAM65C	-1.08755	3.37723	-4.02334	6.61e-05	0.00246543
ENSG00000108262	GIT1	-0.574703	7.8849	-4.04878	5.95e-05	0.00226854
ENSG00000243927	MRPS6	-0.859634	4.2764	-4.03284	6.36e-05	0.00237644
ENSG00000123136	DDX39A	-0.472053	4.5568	-4.03494	6.3e-05	0.00236727
ENSG00000132475	H3F3B	0.636144	7.36892	4.03963	6.18e-05	0.0023332
ENSG00000068024	HDAC4	-0.522227	5.37995	-4.03394	6.33e-05	0.00237135
ENSG00000186615	KTN1-AS1	0.69776	0.7927	4.0082	7.04e-05	0.00259873
ENSG00000187676	B3GLCT	-0.519912	3.56375	-4.00242	7.21e-05	0.00264234
ENSG00000128039	SRD5A3	0.612513	2.75923	3.98591	7.71e-05	0.00277492
ENSG00000179954	SSC5D	-0.708668	2.59692	-3.98388	7.77e-05	0.00278494
ENSG00000053254	FOXN3	-0.552166	4.87322	-4.0194	6.72e-05	0.00249372
ENSG00000256235	SMIM3	-0.74671	3.25249	-3.99223	7.51e-05	0.00274666
ENSG00000156804	FBXO32	-0.522826	4.98679	-4.01428	6.86e-05	0.00254073
ENSG00000198081	ZBTB14	-0.438629	3.12502	-3.98104	7.87e-05	0.00280454
ENSG00000116127	ALMS1	0.442603	3.33361	3.98287	7.81e-05	0.00279004
ENSG00000198286	CARD11	-1.21645	1.42748	-3.97206	8.16e-05	0.00284398
ENSG00000152822	GRM1	-0.516941	3.53246	-3.98743	7.66e-05	0.00277031
ENSG00000183778	B3GALT5	-0.689337	1.25288	-3.97443	8.08e-05	0.00284004
ENSG00000166669	ATF7IP2	0.517806	3.08402	3.97465	8.07e-05	0.00284004
ENSG00000185133	INPP5J	-0.523479	4.15915	-3.99067	7.56e-05	0.00274666
ENSG00000204655	MOG	0.732069	6.13637	4.00624	7.09e-05	0.00261165
ENSG00000147454	SLC25A37	0.531571	5.67447	4.00584	7.11e-05	0.00261165
ENSG00000170011	MYRIP	-0.764349	4.50307	-3.99103	7.55e-05	0.00274666
ENSG00000171700	RGS19	-0.583193	2.63489	-3.95701	8.67e-05	0.00294427
ENSG00000233251	AC007743.1	1.10339	0.81503	3.97271	8.14e-05	0.00284276
ENSG00000132541	RIDA	0.649939	4.93929	3.99067	7.56e-05	0.00274666
ENSG00000121440	PDZRN3	-0.467349	4.56023	-3.98536	7.73e-05	0.00277492
ENSG00000254858	MPV17L2	0.55899	2.90801	3.9533	8.8e-05	0.00297604
ENSG00000198740	ZNF652	-0.538605	5.16263	-3.98947	7.6e-05	0.00275376
ENSG00000171791	BCL2	-0.474258	4.2801	-3.974	8.09e-05	0.00284004
ENSG00000145041	DCAF1	-0.409378	3.8465	-3.96593	8.36e-05	0.00289072
ENSG00000080189	SLC35C2	0.528656	5.29848	3.98533	7.73e-05	0.00277492
ENSG00000172954	LCLAT1	0.44924	2.38927	3.94074	9.26e-05	0.00308338
ENSG00000178752	ERFE	0.978662	0.697277	3.961	8.53e-05	0.00291608
ENSG00000173011	TADA2B	-0.296525	4.5958	-3.97363	8.11e-05	0.00284004
ENSG00000166831	RBPMS2	-0.862525	1.92056	-3.93316	9.55e-05	0.00314684
ENSG00000170271	FAXDC2	0.513183	5.34834	3.97784	7.97e-05	0.00282193
ENSG00000183775	KCTD16	-0.474587	5.76972	-3.97868	7.94e-05	0.00282193
ENSG00000182310	SPACA6	-0.815042	4.34965	-3.96641	8.35e-05	0.00289072
ENSG00000137285	TUBB2B	1.20728	7.47042	3.97794	7.97e-05	0.00282193
ENSG00000187653	TMSB4XP8	0.657046	1.18738	3.93596	9.44e-05	0.00311801
ENSG00000166598	HSP90B1	0.553981	7.55321	3.9735	8.11e-05	0.00284004
ENSG00000181929	PRKAG1	0.33615	4.73272	3.96477	8.4e-05	0.00289072
ENSG00000013364	MVP	0.68887	5.18945	3.9665	8.35e-05	0.00289072
ENSG00000108932	SLC16A6	1.16746	2.24933	3.92129	0.000100205	0.00325291
ENSG00000146005	PSD2	-0.869305	6.65682	-3.96549	8.38e-05	0.00289072
ENSG00000183723	CMTM4	-0.434119	6.35574	-3.96518	8.39e-05	0.00289072
ENSG00000103264	FBXO31	-0.387863	5.65234	-3.96291	8.47e-05	0.00289987
ENSG00000131943	C19orf12	-0.2586	5.41775	-3.95788	8.64e-05	0.0029403
ENSG00000132906	CASP9	0.405782	4.06702	3.93841	9.35e-05	0.00309387
ENSG00000165914	TTC7B	-0.285446	6.02385	-3.95804	8.64e-05	0.0029403
ENSG00000177917	ARL6IP6	-0.4956	3.04279	-3.91807	0.000101514	0.00326817
ENSG00000175573	C11orf68	-0.398762	5.87498	-3.95573	8.72e-05	0.00295327
ENSG00000182628	SKA2	-0.341546	4.84489	-3.94859	8.97e-05	0.00301558
ENSG00000120318	ARAP3	0.800109	3.96828	3.93131	9.62e-05	0.00315374
ENSG00000167676	PLIN4	-0.911207	4.30874	-3.94037	9.28e-05	0.00308338
ENSG00000205542	TMSB4X	0.396702	9.31506	3.94408	9.14e-05	0.00305617
ENSG00000243742	RPLP0P2	1.54603	0.765371	3.92676	9.8e-05	0.00318866
ENSG00000143537	ADAM15	0.512317	5.76118	3.95188	8.86e-05	0.00298674
ENSG00000106078	COBL	-0.529999	6.55462	-3.94844	8.98e-05	0.00301558
ENSG00000134323	MYCN	-0.642359	1.24161	-3.90228	0.000108164	0.00338435
ENSG00000130528	HRC	1.17131	1.32202	3.90358	0.0001076	0.00338435
ENSG00000110237	ARHGEF17	-0.375728	6.75298	-3.94688	9.04e-05	0.00302814
ENSG00000183621	ZNF438	-0.453013	2.79684	-3.90269	0.000107986	0.00338435
ENSG00000247982	LINC00926	-0.850932	1.19375	-3.8967	0.000110609	0.00344061
ENSG00000153721	CNKSR3	-0.534394	3.41482	-3.91009	0.000104825	0.00334708
ENSG00000116016	EPAS1	0.701892	6.93684	3.9403	9.28e-05	0.00308338
ENSG00000169047	IRS1	-0.647608	3.4088	-3.90883	0.000105358	0.00335724
ENSG00000136720	HS6ST1	-0.449758	6.87843	-3.93904	9.33e-05	0.0030925
ENSG00000104325	DECR1	0.470011	4.74877	3.92843	9.74e-05	0.00318058
ENSG00000101213	PTK6	0.984632	2.28385	3.88684	0.000115064	0.00354332
ENSG00000130758	MAP3K10	-0.601818	7.56247	-3.93236	9.58e-05	0.00315027
ENSG00000028203	VEZT	0.445524	5.02204	3.92759	9.77e-05	0.00318464
ENSG00000108828	VAT1	-0.407973	5.46741	-3.93105	9.63e-05	0.00315374
ENSG00000144741	SLC25A26	0.502295	3.84335	3.90121	0.00010863	0.00339214
ENSG00000176463	SLCO3A1	-0.358208	4.8102	-3.92044	0.000100549	0.00325728
ENSG00000180287	PLD5	-0.609994	2.57237	-3.87926	0.000118598	0.00362232
ENSG00000185022	MAFF	-1.27503	3.95606	-3.90497	0.000107	0.00338191
ENSG00000102158	MAGT1	0.447806	4.20341	3.90566	0.000106706	0.00337945
ENSG00000183691	NOG	-0.960484	1.2826	-3.87545	0.000120416	0.00365467
ENSG00000125850	OVOL2	0.913304	0.528344	3.89667	0.000110624	0.00344061
ENSG00000103342	GSPT1	-0.279006	5.84732	-3.91932	0.000101005	0.00326526
ENSG00000262165	RP11-81A22.5	1.43074	0.636683	3.88821	0.000114434	0.0035309
ENSG00000230733	AC092171.4	-0.599936	5.91852	-3.91824	0.000101445	0.00326817
ENSG00000244038	DDOST	0.462375	5.14221	3.91237	0.000103866	0.00332329
ENSG00000084754	HADHA	0.302861	6.37972	3.91732	0.000101819	0.00327124
ENSG00000107020	PLGRKT	0.708794	1.41115	3.86642	0.000124826	0.00371191
ENSG00000144840	RABL3	0.420456	3.72083	3.88472	0.00011604	0.00356635
ENSG00000153029	MR1	0.605904	2.42467	3.86323	0.00012642	0.00374501
ENSG00000223812	RP11-197K6.1	1.02267	2.02702	3.86117	0.000127459	0.0037615
ENSG00000164402	2018-09-08	-0.444936	7.03761	-3.90643	0.000106376	0.00337585
ENSG00000100600	LGMN	0.453079	4.74215	3.89475	0.000111477	0.00346024
ENSG00000088826	SMOX	-0.638135	5.76966	-3.90424	0.000107317	0.00338435
ENSG00000112294	ALDH5A1	0.408151	6.00602	3.90245	0.00010809	0.00338435
ENSG00000177519	RPRM	-0.949597	3.10739	-3.86473	0.00012567	0.0037299
ENSG00000103404	USP31	-0.562804	4.62552	-3.89179	0.000112806	0.00349453
ENSG00000131153	GINS2	0.721827	0.617781	3.87105	0.000122549	0.00366517
ENSG00000124493	GRM4	-0.631384	3.0816	-3.85978	0.000128165	0.00377518
ENSG00000148841	ITPRIP	-0.799261	2.05627	-3.84589	0.000135431	0.00391479
ENSG00000177853	ZNF518A	0.648708	3.91855	3.87139	0.00012238	0.00366517
ENSG00000163075	CFAP221	0.484123	3.16577	3.85619	0.000130006	0.00379444
ENSG00000177732	SOX12	-0.532133	5.01989	-3.89109	0.000113121	0.00349734
ENSG00000168743	NPNT	-1.18719	1.19822	-3.84545	0.000135669	0.00391479
ENSG00000136098	NEK3	0.838136	3.17189	3.85312	0.000131605	0.00382587
ENSG00000158793	NIT1	0.406719	4.08982	3.87139	0.000122381	0.00366517
ENSG00000186665	C17orf58	0.520263	2.50397	3.84105	0.00013805	0.00395422
ENSG00000183943	PRKX	-0.685152	4.25207	-3.87491	0.000120673	0.00365467
ENSG00000106829	TLE4	-0.482429	4.65924	-3.88021	0.000118151	0.00361695
ENSG00000111602	TIMELESS	-0.658201	2.40788	-3.83527	0.000141242	0.0040116
ENSG00000089123	TASP1	0.666906	2.04082	3.83133	0.000143462	0.00406441
ENSG00000188811	NHLRC3	0.454727	4.40369	3.86984	0.00012314	0.00367579
ENSG00000160767	FAM189B	-0.383446	5.41691	-3.88173	0.000117437	0.00360218
ENSG00000135486	HNRNPA1	0.328415	8.02702	3.87885	0.000118791	0.00362232
ENSG00000104472	CHRAC1	-0.409214	3.42463	-3.84821	0.000134192	0.00388658
ENSG00000165801	ARHGEF40	-0.461765	4.98556	-3.87159	0.000122282	0.00366517
ENSG00000135414	GDF11	-0.716409	5.27587	-3.87495	0.000120656	0.00365467
ENSG00000131374	TBC1D5	-0.317533	5.60255	-3.87418	0.000121025	0.00365467
ENSG00000023171	GRAMD1B	-0.259476	6.697	-3.87454	0.000120852	0.00365467
ENSG00000163884	KLF15	-0.759178	4.96244	-3.86661	0.000124732	0.00371191
ENSG00000047644	WWC3	-0.334918	4.78645	-3.85862	0.000128757	0.00378231
ENSG00000113384	GOLPH3	-0.385948	4.95707	-3.85792	0.000129121	0.00378231
ENSG00000165879	FRAT1	-0.643171	2.32838	-3.8122	0.000154694	0.00430154
ENSG00000121858	TNFSF10	1.85822	1.58287	3.81097	0.000155445	0.00430154
ENSG00000135052	GOLM1	-0.324016	6.68076	-3.86212	0.000126982	0.00375452
ENSG00000107317	PTGDS	0.604055	10.0586	3.84416	0.000136364	0.00392035
ENSG00000108091	CCDC6	-0.452909	5.59594	-3.85789	0.000129135	0.00378231
ENSG00000130816	DNMT1	-0.313873	5.42874	-3.85553	0.00013035	0.00379647
ENSG00000078549	ADCYAP1R1	-0.39603	6.92303	-3.85614	0.000130037	0.00379444
ENSG00000203668	CHML	0.822996	3.23012	3.8112	0.000155305	0.00430154
ENSG00000181555	SETD2	-0.306432	5.26474	-3.84889	0.000133831	0.00388335
ENSG00000101901	ALG13	0.423756	3.94979	3.82383	0.000147771	0.00416378
ENSG00000054523	KIF1B	-0.368914	8.32163	-3.84152	0.000137795	0.00395418
ENSG00000161682	FAM171A2	-0.591894	5.9254	-3.84443	0.000136217	0.00392035
ENSG00000234741	GAS5	0.358481	5.03499	3.83883	0.00013927	0.00396831
ENSG00000164291	ARSK	-0.548558	2.34655	-3.7919	0.000167526	0.00452218
ENSG00000149926	FAM57B	-0.595852	4.85526	-3.8351	0.000141341	0.0040116
ENSG00000066185	ZMYND12	0.823534	1.17617	3.79156	0.000167746	0.00452218
ENSG00000169031	COL4A3	0.880219	1.97937	3.78503	0.000172086	0.00459151
ENSG00000197471	SPN	-1.06185	1.23795	-3.78634	0.00017121	0.00459151
ENSG00000137573	SULF1	1.0207	2.20819	3.78546	0.000171802	0.00459151
ENSG00000084710	EFR3B	0.399484	6.71247	3.83883	0.00013927	0.00396831
ENSG00000182054	IDH2	0.60012	6.59476	3.83876	0.000139306	0.00396831
ENSG00000157613	CREB3L1	0.785186	2.3847	3.78318	0.000173337	0.00460125
ENSG00000071054	MAP4K4	-0.597771	8.19155	-3.83053	0.000143917	0.0040699
ENSG00000100796	PPP4R3A	-0.358251	4.9221	-3.82661	0.000146159	0.00412583
ENSG00000181444	ZNF467	-0.837527	2.98549	-3.78588	0.000171519	0.00459151
ENSG00000006128	TAC1	1.2644	2.34223	3.77203	0.000181052	0.00475742
ENSG00000230910	RP3-525N10.2	0.658374	5.30066	3.82206	0.000148808	0.00418543
ENSG00000080573	COL5A3	-0.962533	7.39593	-3.81995	0.000150046	0.00420507
ENSG00000110851	PRDM4	-0.352656	4.16241	-3.80246	0.00016073	0.0044171
ENSG00000135638	EMX1	-0.484004	4.38206	-3.80434	0.000159548	0.00439237
ENSG00000172331	BPGM	0.423528	3.55599	3.78356	0.00017308	0.00460125
ENSG00000130309	COLGALT1	-0.424066	5.18642	-3.81214	0.000154734	0.00430154
ENSG00000070214	SLC44A1	-0.327122	6.5946	-3.8159	0.000152463	0.00426512
ENSG00000135333	EPHA7	-0.571989	2.96423	-3.76929	0.000182993	0.00476026
ENSG00000203485	INF2	0.453491	6.88865	3.81328	0.000154041	0.00430154
ENSG00000204120	GIGYF2	-0.311338	5.4303	-3.8116	0.000155064	0.00430154
ENSG00000080546	SESN1	-0.503778	5.39362	-3.81011	0.000155973	0.00430154
ENSG00000187446	CHP1	0.457146	5.84182	3.81039	0.000155802	0.00430154
ENSG00000184924	PTRHD1	-0.450205	2.18152	-3.75346	0.000194611	0.00492277
ENSG00000160602	NEK8	0.902281	1.15141	3.75494	0.000193496	0.0049162
ENSG00000260293	RP11-715J22.6	-0.678422	2.46791	-3.75516	0.000193331	0.0049162
ENSG00000186094	AGBL4	0.451398	2.81599	3.75871	0.000190686	0.00488696
ENSG00000135372	NAT10	0.287183	5.14002	3.80089	0.000161722	0.0044272
ENSG00000182718	ANXA2	0.789261	3.90913	3.77838	0.000176617	0.00468035
ENSG00000102897	LYRM1	0.328494	4.12573	3.78348	0.000173132	0.00460125
ENSG00000170004	CHD3	-0.384936	7.37824	-3.80095	0.000161687	0.0044272
ENSG00000187699	C2orf88	-0.482756	2.59851	-3.7505	0.000196859	0.00496353
ENSG00000132471	WBP2	0.341634	8.50695	3.79361	0.000166405	0.00450985
ENSG00000109016	DHRS7B	0.348835	3.83412	3.77082	0.000181901	0.00476026
ENSG00000197724	PHF2	-0.327294	5.30496	-3.79581	0.000164975	0.00450199
ENSG00000148384	INPP5E	-0.393025	5.09726	-3.79359	0.00016642	0.00450985
ENSG00000102921	N4BP1	-0.296628	4.98477	-3.79186	0.000167552	0.00452218
ENSG00000248671	ALG1L9P	0.708901	1.7664	3.73699	0.00020744	0.00513067
ENSG00000116350	SRSF4	-0.22045	6.18104	-3.79468	0.000165707	0.00450985
ENSG00000012171	SEMA3B	0.774297	6.33953	3.79429	0.000165965	0.00450985
ENSG00000183688	FAM101B	-0.903733	3.80216	-3.76836	0.000183656	0.00476622
ENSG00000186188	FFAR4	0.764824	1.74715	3.73234	0.000211201	0.00518258
ENSG00000131981	LGALS3	0.881854	5.1706	3.78586	0.000171533	0.00459151
ENSG00000157184	CPT2	0.516454	1.7911	3.73086	0.00021241	0.00518562
ENSG00000126705	AHDC1	-0.398556	6.03617	-3.79106	0.000168077	0.00452327
ENSG00000205978	NYNRIN	-0.616707	3.44481	-3.75561	0.000192997	0.0049162
ENSG00000255330	RP3-403A15.5	-0.750761	2.89043	-3.74389	0.000201972	0.00505968
ENSG00000179593	ALOX15B	-1.59449	0.986749	-3.73242	0.000211134	0.00518258
ENSG00000204228	HSD17B8	0.984336	1.97279	3.72908	0.000213875	0.00519906
ENSG00000157005	SST	1.9292	2.96756	3.73729	0.000207195	0.00513067
ENSG00000171608	PIK3CD	-0.544394	4.37757	-3.77141	0.000181487	0.00476026
ENSG00000127124	HIVEP3	-0.494511	4.28331	-3.76811	0.000183834	0.00476622
ENSG00000198743	SLC5A3	-1.18163	4.66933	-3.77469	0.00017918	0.00472418
ENSG00000144655	CSRNP1	-0.818299	4.34275	-3.76758	0.000184217	0.00476821
ENSG00000146250	PRSS35	1.25569	0.905438	3.73089	0.000212389	0.00518562
ENSG00000119771	KLHL29	-0.452742	3.90487	-3.75464	0.00019372	0.0049162
ENSG00000179314	WSCD1	-0.672663	4.73273	-3.77038	0.000182216	0.00476026
ENSG00000109452	INPP4B	-0.48405	3.01731	-3.73448	0.000209464	0.00515618
ENSG00000159335	PTMS	-0.710257	7.7692	-3.77549	0.000178622	0.00471743
ENSG00000143409	FAM63A	-0.479612	4.53388	-3.76636	0.000185093	0.00477757
ENSG00000150281	CTF1	-0.703624	1.86315	-3.71708	0.000224008	0.00540324
ENSG00000236754	AC004019.13	-0.98975	2.82541	-3.73047	0.000212735	0.00518562
ENSG00000248124	RRN3P1	0.465056	3.42087	3.73741	0.000207105	0.00513067
ENSG00000231982	RP11-573D15.1	0.976785	0.875762	3.72017	0.000221356	0.00535585
ENSG00000056097	ZFR	-0.40549	6.38378	-3.77343	0.000180065	0.00473948
ENSG00000133065	SLC41A1	-0.43744	5.36426	-3.76955	0.000182804	0.00476026
ENSG00000171310	CHST11	-0.593374	4.28252	-3.75418	0.000194067	0.00491699
ENSG00000170921	TANC2	-0.312922	5.91321	-3.76991	0.000182553	0.00476026
ENSG00000103653	CSK	-0.322984	5.09504	-3.7658	0.000185498	0.00477757
ENSG00000181690	PLAG1	0.667464	1.64209	3.70692	0.000232937	0.00557547
ENSG00000143797	MBOAT2	0.304361	5.54814	3.7662	0.000185207	0.00477757
ENSG00000238197	PAXBP1-AS1	0.604665	1.75981	3.70547	0.000234234	0.0055979
ENSG00000163793	DNAJC5G	0.910588	2.98618	3.71531	0.000225538	0.00542334
ENSG00000164332	UBLCP1	0.385775	4.54105	3.74886	0.000198115	0.00498713
ENSG00000155368	DBI	-0.543811	6.45876	-3.7634	0.000187238	0.00481443
ENSG00000152661	GJA1	-0.819788	8.05712	-3.75791	0.000191278	0.00488841
ENSG00000172824	CES4A	0.560175	5.44672	3.75779	0.00019137	0.00488841
ENSG00000129654	FOXJ1	-1.71663	2.05762	-3.69896	0.000240158	0.00572193
ENSG00000120729	MYOT	-0.735276	1.10591	-3.69764	0.000241379	0.00573349
ENSG00000112855	HARS2	0.2842	4.09379	3.73463	0.00020934	0.00515618
ENSG00000149591	TAGLN	0.936828	4.01174	3.73029	0.000212883	0.00518562
ENSG00000014919	COX15	0.413827	4.502	3.74125	0.000204043	0.00507892
ENSG00000172465	TCEAL1	-0.348597	4.58052	-3.74347	0.000202302	0.00505981
ENSG00000188786	MTF1	-0.302003	4.44476	-3.73986	0.000205146	0.00509823
ENSG00000148337	CIZ1	-0.266696	6.61626	-3.75295	0.000194995	0.00492449
ENSG00000198721	ECI2	0.541987	3.66771	3.71768	0.000223488	0.00539907
ENSG00000116786	PLEKHM2	-0.487276	8.14695	-3.74626	0.000200122	0.00502952
ENSG00000066827	ZFAT	-0.455395	2.32809	-3.69184	0.000246806	0.00585346
ENSG00000196323	ZBTB44	-0.503088	5.54225	-3.74401	0.000201881	0.00505968
ENSG00000078124	ACER3	-0.380999	5.35554	-3.74256	0.000203016	0.00506539
ENSG00000187595	ZNF385C	0.847655	0.924655	3.68994	0.000248604	0.00587523
ENSG00000163485	ADORA1	-0.506332	6.05585	-3.74236	0.000203175	0.00506539
ENSG00000044090	CUL7	-0.310233	4.59854	-3.72626	0.000216223	0.00524794
ENSG00000160007	ARHGAP35	-0.418716	7.59381	-3.73582	0.000208381	0.00514578
ENSG00000135821	GLUL	-0.741204	10.7502	-3.70748	0.000232437	0.00557206
ENSG00000177283	FZD8	-0.943737	2.79238	-3.68417	0.000254154	0.00598448
ENSG00000261616	RP11-6O2.3	-0.770348	0.767881	-3.67661	0.000261599	0.00605873
ENSG00000176840	MIR7-3HG	0.871686	2.94231	3.68087	0.000257376	0.00599466
ENSG00000137809	ITGA11	-0.650963	2.4037	-3.6746	0.000263609	0.00608527
ENSG00000198931	APRT	0.472333	4.13178	3.70899	0.000231086	0.00554819
ENSG00000216895	AC009403.2	0.461591	1.47971	3.66359	0.000274906	0.00623659
ENSG00000074219	TEAD2	-0.838745	1.55655	-3.65958	0.000279124	0.00625799
ENSG00000173588	CEP83	0.469018	2.65764	3.66859	0.000269725	0.00618977
ENSG00000146842	TMEM209	0.475109	2.55182	3.66532	0.000273099	0.0062305
ENSG00000102934	PLLP	0.529333	5.73355	3.72106	0.000220602	0.00534591
ENSG00000153363	LINC00467	0.911642	1.60414	3.65644	0.000282479	0.00631245
ENSG00000176928	GCNT4	0.794163	2.47481	3.66167	0.000276919	0.00623659
ENSG00000167965	MLST8	-0.392413	5.42362	-3.71665	0.000224382	0.00540389
ENSG00000137269	LRRC1	-0.523912	2.90468	-3.6666	0.000271775	0.0062185
ENSG00000057252	SOAT1	-0.460757	3.62411	-3.68215	0.000256119	0.00598572
ENSG00000179477	ALOX12B	1.39353	0.584701	3.66162	0.000276968	0.00623659
ENSG00000096717	SIRT1	-0.439289	3.51856	-3.67912	0.000259103	0.00602589
ENSG00000123595	RAB9A	-0.472364	3.41549	-3.67614	0.000262071	0.00605873
ENSG00000108375	RNF43	0.805751	1.9606	3.64701	0.00029277	0.00645254
ENSG00000143494	VASH2	-0.662462	1.15954	-3.64433	0.00029575	0.00648155
ENSG00000126003	PLAGL2	-0.572894	3.08545	-3.6635	0.000275	0.00623659
ENSG00000242687	AC004893.11	-0.643147	1.34961	-3.64203	0.000298337	0.00651077
ENSG00000089250	NOS1	0.641291	4.06706	3.68256	0.000255718	0.00598572
ENSG00000105792	CFAP69	0.554734	2.34795	3.64476	0.000295278	0.00648155
ENSG00000140463	BBS4	0.440664	3.46386	3.66613	0.000272258	0.00622042
ENSG00000178171	AMER3	-0.36465	4.49082	-3.68968	0.000248855	0.00587523
ENSG00000204366	ZBTB12	-0.694779	2.31552	-3.64266	0.000297629	0.00651069
ENSG00000132155	RAF1	-0.235932	5.86924	-3.70247	0.000236947	0.00565408
ENSG00000183856	IQGAP3	0.994813	1.12777	3.6377	0.000303273	0.00659502
ENSG00000175766	EIF4E1B	-0.573363	3.29577	-3.66006	0.000278623	0.00625799
ENSG00000108830	RND2	-0.513203	5.69021	-3.69769	0.000241335	0.00573349
ENSG00000100142	POLR2F	0.618103	4.09364	3.67346	0.000264763	0.00610287
ENSG00000060718	COL11A1	-0.606141	4.23492	-3.67812	0.000260092	0.00603986
ENSG00000174851	YIF1A	0.381858	4.26611	3.67648	0.000261724	0.00605873
ENSG00000101049	SGK2	0.804843	1.69792	3.62749	0.00031519	0.00679947
ENSG00000179943	FIZ1	-0.518182	5.1325	-3.69078	0.000247807	0.00586827
ENSG00000090534	THPO	0.757748	1.62416	3.62724	0.000315493	0.00679947
ENSG00000123268	ATF1	-0.468885	2.46803	-3.63379	0.000307787	0.00667958
ENSG00000082781	ITGB5	-0.508244	4.86204	-3.68368	0.000254634	0.00598448
ENSG00000260766	RP11-226L15.5	-0.495424	1.82637	-3.62252	0.000321155	0.00690239
ENSG00000092203	TOX4	0.260499	5.4481	3.68391	0.000254404	0.00598448
ENSG00000175575	PAAF1	0.512454	5.31685	3.68205	0.000256224	0.00598572
ENSG00000138032	PPM1B	-0.304786	5.97716	-3.68284	0.000255448	0.00598572
ENSG00000183785	TUBA8	-0.830093	1.21956	-3.61504	0.000330331	0.00706067
ENSG00000118007	STAG1	-0.450782	3.12303	-3.63753	0.000303467	0.00659502
ENSG00000196263	ZNF471	0.504009	4.13869	3.65617	0.000282768	0.00631245
ENSG00000233452	STXBP5-AS1	0.552547	3.80435	3.64809	0.000291576	0.00645254
ENSG00000148204	CRB2	-0.65626	4.78098	-3.66707	0.000271291	0.00621656
ENSG00000153140	CETN3	0.447791	3.31993	3.63289	0.00030884	0.0066931
ENSG00000256463	SALL3	-0.778387	3.53196	-3.63768	0.000303292	0.00659502
ENSG00000132000	PODNL1	0.85092	1.30992	3.6032	0.000345352	0.00728184
ENSG00000124214	STAU1	-0.293336	6.02488	-3.67008	0.000268195	0.00617284
ENSG00000128928	IVD	0.336596	6.15194	3.66876	0.000269544	0.00618977
ENSG00000162944	RFTN2	-0.663085	4.81491	-3.65705	0.00028182	0.00630936
ENSG00000138629	UBL7	-0.33841	5.64456	-3.66361	0.000274885	0.00623659
ENSG00000174243	DDX23	-0.340584	5.54205	-3.66337	0.000275135	0.00623659
ENSG00000091986	CCDC80	1.24425	2.52621	3.60139	0.000347715	0.00732175
ENSG00000115241	PPM1G	-0.233041	5.7266	-3.6618	0.000276782	0.00623659
ENSG00000125637	PSD4	-0.552472	3.17065	-3.61756	0.000327219	0.00702303
ENSG00000100813	ACIN1	-0.271647	6.87954	-3.66214	0.000276423	0.00623659
ENSG00000167971	CASKIN1	-0.585727	6.91115	-3.65972	0.000278978	0.00625799
ENSG00000226608	FTLP3	0.753262	0.906853	3.59545	0.000355544	0.00741644
ENSG00000138092	CENPO	-0.40527	2.13667	-3.59446	0.000356862	0.00743398
ENSG00000123689	G0S2	-1.70521	1.24222	-3.58684	0.000367172	0.00757796
ENSG00000133789	SWAP70	-0.466917	4.76663	-3.64734	0.000292402	0.00645254
ENSG00000184307	ZDHHC23	0.592528	3.49688	3.61655	0.000328462	0.00703035
ENSG00000112039	FANCE	-0.485496	1.58991	-3.58498	0.000369743	0.00761074
ENSG00000157933	SKI	-0.419518	6.34444	-3.65466	0.000284394	0.00633966
ENSG00000260231	JHDM1D-AS1	0.757259	1.32263	3.58423	0.000370784	0.00761209
ENSG00000143811	PYCR2	0.409795	4.74031	3.64241	0.000297916	0.00651069
ENSG00000143322	ABL2	-0.339977	5.55721	-3.65153	0.000287797	0.00640635
ENSG00000050426	LETMD1	0.329196	5.60281	3.64911	0.00029045	0.00643818
ENSG00000170370	EMX2	-0.691659	5.59866	-3.65004	0.000289419	0.00643328
ENSG00000171503	ETFDH	0.374456	4.32309	3.63084	0.000311236	0.00673567
ENSG00000214530	STARD10	-0.714778	5.35734	-3.64749	0.000292239	0.00645254
ENSG00000105642	KCNN1	-0.523436	6.41447	-3.64909	0.000290466	0.00643818
ENSG00000205250	E2F4	-0.323627	5.21137	-3.64452	0.000295538	0.00648155
ENSG00000140451	PIF1	-0.718587	2.02968	-3.5791	0.000377947	0.00767819
ENSG00000119729	RHOQ	-0.524386	5.58906	-3.64508	0.000294921	0.00648155
ENSG00000235217	TSPY26P	-0.366959	3.64472	-3.6121	0.000334007	0.00712461
ENSG00000198429	ZNF69	-0.68973	1.54148	-3.56836	0.000393386	0.00791955
ENSG00000197322	C17orf102	1.11892	0.863297	3.56995	0.000391056	0.00789305
ENSG00000166130	IKBIP	-0.601289	1.22561	-3.56558	0.000397471	0.0079532
ENSG00000213949	ITGA1	0.706567	3.12919	3.58684	0.000367178	0.00757796
ENSG00000135046	ANXA1	0.853806	2.84164	3.57852	0.000378764	0.00768477
ENSG00000166573	GALR1	1.11406	0.747281	3.56917	0.000392194	0.00790578
ENSG00000139971	C14orf37	0.491634	3.092	3.58295	0.000372549	0.00763125
ENSG00000135835	KIAA1614	-0.471202	3.57338	-3.59694	0.000353557	0.0074093
ENSG00000136933	RABEPK	0.341521	4.38605	3.61192	0.000334237	0.00712461
ENSG00000105063	PPP6R1	-0.48175	6.17596	-3.62842	0.000314088	0.00678796
ENSG00000089169	RPH3A	0.573202	7.31703	3.62335	0.000320155	0.0068904
ENSG00000235823	OLMALINC	-0.736776	3.283	-3.58246	0.000373243	0.00763237
ENSG00000255916	RP13-895J2.7	0.960378	2.20163	3.55438	0.00041435	0.00820127
ENSG00000162738	VANGL2	-0.460206	3.2996	-3.58	0.000376682	0.00767249
ENSG00000180448	ARHGAP45	-0.512157	4.05863	-3.59797	0.000352193	0.00739805
ENSG00000167395	ZNF646	-0.385188	3.87946	-3.59306	0.000358733	0.007463
ENSG00000236939	BAALC-AS2	0.917476	0.755956	3.55401	0.000414925	0.00820127
ENSG00000165553	NGB	-0.773295	4.76567	-3.60828	0.000338832	0.00720284
ENSG00000057935	MTA3	-0.245959	5.9425	-3.61697	0.000327942	0.00702887
ENSG00000163634	THOC7	0.329295	4.6483	3.60359	0.000344855	0.0072812
ENSG00000226627	SHANK2-AS1	-0.917131	0.760421	-3.54681	0.000426145	0.00838407
ENSG00000167264	DUS2	0.463437	2.62322	3.55522	0.000413065	0.00819922
ENSG00000173992	CCS	0.415559	5.07267	3.60924	0.000337612	0.00718671
ENSG00000260852	FBXL19-AS1	-0.830772	1.87977	-3.54393	0.000430715	0.00845265
ENSG00000188763	FZD9	-0.902744	2.66849	-3.55724	0.000409983	0.00815341
ENSG00000101187	SLCO4A1	-1.16503	5.10742	-3.60694	0.000340547	0.00721616
ENSG00000164889	SLC4A2	-0.532282	3.79218	-3.57961	0.000377231	0.00767365
ENSG00000267372	AC005330.2	0.647948	3.32229	3.56302	0.000401263	0.00800574
ENSG00000143036	SLC44A3	0.9849	2.44848	3.54282	0.000432476	0.00847653
ENSG00000084090	STARD7	-0.33182	6.71406	-3.60777	0.000339482	0.00720682
ENSG00000138434	SSFA2	-0.449028	6.25442	-3.6067	0.000340848	0.00721616
ENSG00000173120	KDM2A	-0.297235	5.96713	-3.60614	0.00034157	0.00722163
ENSG00000163507	KIAA1524	0.895506	1.36612	3.5316	0.00045079	0.00873106
ENSG00000177646	ACAD9	0.341647	4.44268	3.5878	0.000365868	0.00757098
ENSG00000176783	RUFY1	-0.30903	4.90587	-3.59638	0.000354308	0.0074105
ENSG00000164818	DNAAF5	-0.297569	3.76605	-3.57158	0.000388689	0.00785544
ENSG00000174705	SH3PXD2B	-0.546973	4.24055	-3.58285	0.000372698	0.00763125
ENSG00000205981	DNAJC19	0.293235	4.51862	3.58591	0.000368453	0.00759422
ENSG00000131475	VPS25	0.361795	3.73052	3.56695	0.000395441	0.00795067
ENSG00000083799	CYLD	-0.238545	5.60425	-3.59678	0.000353775	0.0074093
ENSG00000031823	RANBP3	-0.249452	5.63384	-3.59595	0.000354877	0.00741247
ENSG00000254081	LINC01299	1.8576	0.544596	3.53305	0.00044838	0.00872182
ENSG00000103126	AXIN1	-0.423388	4.9056	-3.58927	0.000363864	0.00754956
ENSG00000167552	TUBA1A	0.692144	8.30501	3.5909	0.000361643	0.0075135
ENSG00000197892	KIF13B	-0.424959	4.71761	-3.58422	0.000370785	0.00761209
ENSG00000166592	RRAD	-1.60984	1.08495	-3.51941	0.000471486	0.00902542
ENSG00000260977	RP11-333I13.1	-0.737159	0.91578	-3.52014	0.000470223	0.00901232
ENSG00000116329	OPRD1	-0.612647	4.36227	-3.57184	0.000388309	0.00785544
ENSG00000105738	SIPA1L3	-0.391094	5.09679	-3.5816	0.000374443	0.00764688
ENSG00000178796	RIIAD1	0.655084	1.07864	3.50583	0.000495615	0.00938356
ENSG00000116396	KCNC4	-0.367709	5.81547	-3.58005	0.000376615	0.00767249
ENSG00000112139	MDGA1	-0.719234	3.87915	-3.54987	0.000421342	0.00831056
ENSG00000149922	TBX6	-0.990494	1.56302	-3.49801	0.00051002	0.00956455
ENSG00000090520	DNAJB11	0.486812	4.34182	3.55403	0.000414883	0.00820127
ENSG00000006831	ADIPOR2	-0.396484	6.11774	-3.57425	0.000384845	0.00779799
ENSG00000157045	NTAN1	-0.346854	3.15443	-3.52514	0.000461647	0.00890271
ENSG00000184258	CDR1	-1.03451	2.22187	-3.50663	0.000494155	0.0093673
ENSG00000179241	LDLRAD3	-0.496371	3.46977	-3.53286	0.000448693	0.00872182
ENSG00000142961	MOB3C	-0.503854	3.59638	-3.53563	0.000444122	0.00867206
ENSG00000153012	LGI2	0.877369	2.3401	3.50088	0.000504683	0.00949755
ENSG00000100605	ITPK1	-0.317228	8.20627	-3.56352	0.000400529	0.00800135
ENSG00000229117	RPL41	0.478661	7.03055	3.56633	0.000396363	0.0079532
ENSG00000124785	NRN1	0.513118	6.54363	3.56548	0.000397609	0.0079532
ENSG00000021645	NRXN3	0.365424	6.53043	3.56595	0.000396927	0.0079532
ENSG00000257093	KIAA1147	-0.559774	5.27492	-3.5595	0.000406553	0.0081009
ENSG00000169762	TAPT1	-0.248436	5.1609	-3.55707	0.000410234	0.00815341
ENSG00000128228	SDF2L1	0.773552	3.41988	3.51785	0.000474213	0.0090443
ENSG00000163528	CHCHD4	-0.393996	3.53229	-3.52156	0.000467777	0.00897647
ENSG00000239779	WBP1	0.403482	3.50525	3.51793	0.000474062	0.0090443
ENSG00000172005	MAL	0.58305	5.36217	3.55378	0.000415274	0.00820127
ENSG00000133121	STARD13	-0.420973	4.30633	-3.53868	0.00043915	0.00858574
ENSG00000187098	MITF	-0.470565	2.31734	-3.48894	0.000527203	0.00974201
ENSG00000100156	SLC16A8	0.798693	1.88409	3.47878	0.000547109	0.0100177
ENSG00000231999	FLJ27354	0.467988	1.51704	3.47608	0.000552526	0.0100457
ENSG00000117676	RPS6KA1	-0.397197	3.63266	-3.51785	0.000474196	0.0090443
ENSG00000204130	RUFY2	0.287984	5.20353	3.54825	0.000423867	0.00834981
ENSG00000071282	LMCD1	0.88836	1.91027	3.47628	0.000552126	0.0100457
ENSG00000134146	DPH6	0.716111	1.43518	3.47019	0.000564485	0.0101568
ENSG00000245573	BDNF-AS	0.606198	1.86053	3.4721	0.000560593	0.0101336
ENSG00000148985	PGAP2	0.416025	4.01623	3.52164	0.000467634	0.00897647
ENSG00000086475	SEPHS1	-0.308741	4.42881	-3.53143	0.000451066	0.00873106
ENSG00000231584	FAHD2CP	0.567815	3.46019	3.503	0.00050078	0.00943549
ENSG00000162909	CAPN2	-0.565403	6.35861	-3.54445	0.000429874	0.00844678
ENSG00000246089	RP11-115C21.2	0.524232	1.23345	3.46357	0.000578243	0.0103057
ENSG00000117899	MESDC2	0.232835	4.691	3.53051	0.000452604	0.00874997
ENSG00000170464	DNAJC18	0.238967	5.54478	3.54063	0.000435998	0.00853483
ENSG00000204644	ZFP57	1.04768	1.37602	3.46154	0.000582511	0.0103379
ENSG00000174748	RPL15	0.352831	8.54829	3.53425	0.000446403	0.0087057
ENSG00000166111	SVOP	0.530921	5.6924	3.53273	0.000448909	0.00872182
ENSG00000154957	ZNF18	0.480107	2.63254	3.47245	0.00055987	0.0101323
ENSG00000116984	MTR	0.585352	4.71184	3.52295	0.000465387	0.00896373
ENSG00000132357	CARD6	-0.692188	0.726112	-3.45815	0.000589725	0.0103949
ENSG00000115271	GCA	0.553288	3.71272	3.49797	0.000510085	0.00956455
ENSG00000166387	PPFIBP2	-0.532666	3.50807	-3.49681	0.000512255	0.00958219
ENSG00000161533	ACOX1	0.237604	5.70224	3.53235	0.000449547	0.00872333
ENSG00000135148	TRAFD1	0.256428	3.88847	3.4994	0.000507426	0.00953765
ENSG00000148200	NR6A1	-0.438161	2.5846	-3.46547	0.000574267	0.0102776
ENSG00000163626	COX18	0.493509	3.61135	3.4887	0.000527676	0.00974201
ENSG00000152433	ZNF547	-0.588145	2.14966	-3.45528	0.000595874	0.0104796
ENSG00000157827	FMNL2	-0.473784	6.81802	-3.52556	0.000460942	0.00890012
ENSG00000264608	RP11-192H23.8	-0.745708	3.02884	-3.47352	0.000557688	0.0101045
ENSG00000086205	FOLH1	0.924327	3.10469	3.47072	0.000563401	0.010149
ENSG00000151468	CCDC3	-0.445017	5.53197	-3.52232	0.000466463	0.00897336
ENSG00000154764	WNT7A	-0.953302	2.70166	-3.46366	0.000578041	0.0103057
ENSG00000134262	AP4B1	0.37604	3.9629	3.49321	0.000519052	0.00963841
ENSG00000181038	METTL23	0.366324	2.28917	3.44977	0.000607886	0.0106428
ENSG00000188277	C15orf62	-0.526299	2.01955	-3.44629	0.000615582	0.0107413
ENSG00000076248	UNG	-0.359409	4.54706	-3.50516	0.000496826	0.0093876
ENSG00000123080	CDKN2C	-0.54544	3.21836	-3.47161	0.000561588	0.0101348
ENSG00000150779	TIMM8B	0.415799	3.85535	3.48602	0.000532862	0.00981448
ENSG00000204128	C2orf72	-0.392307	6.14861	-3.5174	0.000474998	0.00904818
ENSG00000101327	PDYN	-1.40184	1.16056	-3.43454	0.000642261	0.011095
ENSG00000185049	NELFA	-0.400036	5.29978	-3.51266	0.000483337	0.00918459
ENSG00000163013	FBXO41	-0.357749	7.09206	-3.51346	0.000481927	0.00916897
ENSG00000143952	VPS54	-0.280422	3.61865	-3.47696	0.00055075	0.0100457
ENSG00000259448	RP11-16E12.1	0.659074	1.56949	3.4315	0.000649329	0.0111746
ENSG00000113248	PCDHB15	0.677448	1.68998	3.43185	0.000648527	0.0111746
ENSG00000143363	PRUNE1	-0.281815	3.63613	-3.47603	0.000552627	0.0100457
ENSG00000149451	ADAM33	-0.871748	4.36073	-3.49534	0.000515016	0.00961325
ENSG00000116830	TTF2	0.616082	2.59708	3.44291	0.000623143	0.0108007
ENSG00000108774	RAB5C	0.325016	5.08806	3.5033	0.000500227	0.00943549
ENSG00000143842	SOX13	-0.447826	4.4237	-3.49321	0.000519045	0.00963841
ENSG00000083817	ZNF416	-0.453088	1.34188	-3.4248	0.000665187	0.0113526
ENSG00000116459	ATP5F1	0.392157	6.11168	3.50744	0.000492682	0.00935076
ENSG00000100403	ZC3H7B	-0.348883	7.4043	-3.50505	0.000497033	0.0093876
ENSG00000116353	MECR	0.401197	4.40558	3.48692	0.000531121	0.00979399
ENSG00000168830	HTR1E	-0.676435	2.0054	-3.42811	0.000657311	0.0112676
ENSG00000166596	CFAP52	-0.493949	1.59125	-3.42104	0.000674234	0.0114693
ENSG00000244128	LINC01322	-0.709103	1.32122	-3.4182	0.000681161	0.0115243
ENSG00000154134	ROBO3	0.501923	5.17543	3.49527	0.00051515	0.00961325
ENSG00000204209	DAXX	-0.322042	4.90756	-3.49292	0.000519591	0.00963841
ENSG00000257556	RP11-44N21.1	0.678874	1.28776	3.41535	0.000688162	0.0116049
ENSG00000148482	SLC39A12	-0.743442	4.17634	-3.4762	0.000552278	0.0100457
ENSG00000163605	PPP4R2	-0.458988	5.10915	-3.49297	0.000519497	0.00963841
ENSG00000161328	LRRC56	-0.674403	2.57493	-3.4333	0.000645131	0.0111323
ENSG00000129009	ISLR	-0.797221	3.67974	-3.46271	0.000580033	0.0103057
ENSG00000163995	ABLIM2	-0.306503	6.09992	-3.49421	0.000517155	0.00963841
ENSG00000137831	UACA	0.620038	3.8809	3.4604	0.000584914	0.0103452
ENSG00000111358	GTF2H3	0.435105	4.02097	3.46329	0.000578821	0.0103057
ENSG00000198914	POU3F3	-0.429087	5.87399	-3.49129	0.000522693	0.00968443
ENSG00000196924	FLNA	0.491257	6.87615	3.48906	0.000526981	0.00974201
ENSG00000149090	PAMR1	0.718707	4.38322	3.46536	0.000574496	0.0102776
ENSG00000132300	PTCD3	0.255419	5.86188	3.4853	0.000534255	0.00982852
ENSG00000189419	SPATA41	-0.739143	0.828822	-3.39829	0.000731517	0.012134
ENSG00000185340	GAS2L1	-0.50617	6.16064	-3.48215	0.000540439	0.00993057
ENSG00000078269	SYNJ2	-0.455756	5.69509	-3.48099	0.000542728	0.00995611
ENSG00000148660	CAMK2G	-0.34211	8.19669	-3.47577	0.000553153	0.0100457
ENSG00000134046	MBD2	-0.324252	4.39453	-3.46291	0.000579624	0.0103057
ENSG00000074054	CLASP1	-0.212282	6.5531	-3.4808	0.000543107	0.00995611
ENSG00000113369	ARRDC3	0.954214	3.97126	3.4449	0.000618683	0.0107651
ENSG00000163453	IGFBP7	0.729408	5.19994	3.47143	0.000561959	0.0101348
ENSG00000077549	CAPZB	0.219925	6.988	3.47725	0.000550173	0.0100457
ENSG00000096060	FKBP5	-1.03491	5.46919	-3.47498	0.000554729	0.0100626
ENSG00000184428	TOP1MT	-0.346532	4.06363	-3.45143	0.000604248	0.0106029
ENSG00000198498	TMA16	0.36472	2.49409	3.40462	0.000715143	0.0119758
ENSG00000204977	TRIM13	-0.337528	4.48758	-3.45884	0.000588232	0.0103921
ENSG00000258634	RP4-773N10.4	-0.375269	2.31009	-3.40018	0.000726593	0.012083
ENSG00000051128	HOMER3	-0.5807	3.37938	-3.42886	0.000655552	0.0112498
ENSG00000115226	FNDC4	0.430875	5.54666	3.46965	0.000565595	0.0101585
ENSG00000115594	IL1R1	1.12899	2.61565	3.40376	0.000717326	0.0119864
ENSG00000154118	JPH3	-0.438506	7.49381	-3.46906	0.000566819	0.0101636
ENSG00000198837	DENND4B	-0.31828	6.53019	-3.46951	0.000565881	0.0101585
ENSG00000174473	GALNTL6	0.589056	1.67633	3.38262	0.000773544	0.0125687
ENSG00000137177	KIF13A	-0.353585	5.22105	-3.46316	0.000579085	0.0103057
ENSG00000120915	EPHX2	0.422524	3.50092	3.42056	0.000675412	0.0114769
ENSG00000169228	RAB24	-0.47876	2.21888	-3.3911	0.000750531	0.0123233
ENSG00000161896	IP6K3	-0.957828	1.34604	-3.378	0.000786376	0.0127241
ENSG00000259291	RP11-617F23.1	0.814158	5.54459	3.46121	0.000583212	0.0103386
ENSG00000260966	RP11-690D19.3	-0.364558	4.02961	-3.43627	0.000638275	0.0110384
ENSG00000167528	ZNF641	-0.392222	4.34951	-3.44369	0.000621406	0.0107946
ENSG00000028310	BRD9	0.434186	5.60489	3.46053	0.000584639	0.0103452
ENSG00000121542	SEC22A	0.304706	2.63208	3.39148	0.000749505	0.0123194
ENSG00000071073	MGAT4A	-0.341331	4.74746	-3.44831	0.000611107	0.0106872
ENSG00000158156	XKR8	-0.479455	2.83879	-3.39789	0.000732545	0.012134
ENSG00000178947	SMIM10L2A	0.432799	5.91692	3.45696	0.00059227	0.010428
ENSG00000181666	HKR1	0.196696	5.24517	3.45252	0.000601874	0.0105732
ENSG00000172888	ZNF621	-0.355122	4.60034	-3.4413	0.000626798	0.010852
ENSG00000196295	AC005154.6	0.466047	5.31558	3.45048	0.000606323	0.0106274
ENSG00000140416	TPM1	0.370392	5.09428	3.44733	0.000613286	0.0107133
ENSG00000180357	ZNF609	-0.355885	5.53271	-3.44475	0.000619019	0.0107651
ENSG00000143321	HDGF	-0.314424	6.48628	-3.44547	0.000617408	0.0107611
ENSG00000100784	RPS6KA5	-0.543528	5.45784	-3.44313	0.000622664	0.0108007
ENSG00000244005	NFS1	0.295482	4.37596	3.42311	0.000669235	0.0113967
ENSG00000187961	KLHL17	-0.720297	3.82491	-3.4081	0.000706287	0.011872
ENSG00000096070	BRPF3	-0.446403	4.99632	-3.43133	0.000649737	0.0111746
ENSG00000169418	NPR1	1.00214	0.676617	3.3505	0.000866855	0.013727
ENSG00000119760	SUPT7L	0.315421	5.30369	3.42938	0.00065432	0.011241
ENSG00000236753	MKLN1-AS	-0.649372	1.74215	-3.34819	0.000873946	0.013815
ENSG00000178927	C17orf62	0.487732	5.16661	3.42711	0.000659673	0.0112834
ENSG00000175356	SCUBE2	0.478752	1.81589	3.3459	0.000881064	0.0138814
ENSG00000121864	ZNF639	-0.308638	4.11436	-3.40446	0.000715534	0.0119758
ENSG00000111863	ADTRP	1.05978	1.10554	3.33716	0.000908608	0.0142279
ENSG00000100228	RAB36	0.472729	3.89563	3.39357	0.000743933	0.0122407
ENSG00000151414	NEK7	-0.529239	4.5759	-3.41209	0.000696262	0.0117161
ENSG00000149485	FADS1	0.599444	6.28841	3.42711	0.00065968	0.0112834
ENSG00000175264	CHST1	-0.388158	6.46326	-3.42596	0.000662423	0.0113179
ENSG00000184634	MED12	-0.335305	4.78514	-3.41586	0.000686908	0.0115963
ENSG00000178952	TUFM	0.261083	6.29155	3.42401	0.000667088	0.0113726
ENSG00000166188	ZNF319	-0.374634	3.47426	-3.37978	0.000781405	0.01267
ENSG00000102362	SYTL4	-1.155	3.4469	-3.38193	0.000775466	0.0125868
ENSG00000186642	PDE2A	-0.312543	7.10919	-3.41931	0.000678449	0.0115034
ENSG00000147421	HMBOX1	-0.547562	5.23316	-3.41689	0.00068437	0.011566
ENSG00000084676	NCOA1	-0.288319	6.71953	-3.41889	0.000679467	0.0115081
ENSG00000168309	FAM107A	-0.562108	10.4795	-3.38538	0.000765995	0.0124983
ENSG00000196739	COL27A1	-0.919962	4.47939	-3.3993	0.000728874	0.012108
ENSG00000189060	H1F0	-0.493609	6.27434	-3.41242	0.000695419	0.0117146
ENSG00000214021	TTLL3	0.383071	4.61079	3.39529	0.000739386	0.0122046
ENSG00000109927	TECTA	0.557443	1.87667	3.32277	0.00095573	0.0147011
ENSG00000114902	SPCS1	0.478393	5.2246	3.40362	0.000717709	0.0119864
ENSG00000121774	KHDRBS1	0.434946	5.53246	3.40636	0.000710691	0.0119203
ENSG00000035403	VCL	0.409498	4.63764	3.39429	0.000742021	0.0122222
ENSG00000148943	LIN7C	-0.324046	5.30884	-3.40245	0.000720708	0.0120108
ENSG00000224914	LINC00863	0.851831	1.18807	3.3127	0.000990031	0.0150651
ENSG00000117152	RGS4	0.477369	7.21447	3.40254	0.000720463	0.0120108
ENSG00000184983	NDUFA6	0.314727	5.51412	3.40133	0.000723607	0.0120462
ENSG00000197124	ZNF682	0.503461	2.28393	3.32346	0.000953431	0.0146802
ENSG00000111728	ST8SIA1	-0.371262	4.97416	-3.39538	0.000739157	0.0122046
ENSG00000215452	ZNF663P	-0.784908	0.705622	-3.30952	0.00100111	0.0151745
ENSG00000143742	SRP9	0.344639	6.69159	3.39751	0.000733556	0.012134
ENSG00000137478	FCHSD2	-0.338281	4.80267	-3.38592	0.000764511	0.0124983
ENSG00000130714	POMT1	-0.30672	5.59578	-3.39449	0.000741514	0.0122222
ENSG00000137210	TMEM14B	0.359579	4.27716	3.37268	0.000801371	0.0128864
ENSG00000101363	MANBAL	0.296044	5.18733	3.38928	0.000755425	0.0123901
ENSG00000154262	ABCA6	-0.723215	2.53894	-3.32573	0.000945865	0.014607
ENSG00000101654	RNMT	0.240806	5.24343	3.38899	0.000756189	0.0123901
ENSG00000074047	GLI2	-0.711233	1.63022	-3.30294	0.00102439	0.0154058
ENSG00000260837	RP11-434B12.1	-0.457094	4.00443	-3.36377	0.000827121	0.0131781
ENSG00000165804	ZNF219	-0.591769	5.03303	-3.38531	0.000766172	0.0124983
ENSG00000135363	LMO2	0.65408	4.32412	3.36738	0.00081659	0.0130638
ENSG00000004838	ZMYND10	-0.675796	1.22917	-3.29669	0.00104695	0.0155299
ENSG00000110931	CAMKK2	0.310516	7.36115	3.38863	0.000757154	0.0123928
ENSG00000171843	MLLT3	-0.376518	4.23862	-3.3683	0.000813922	0.0130613
ENSG00000131409	LRRC4B	-0.510971	7.81505	-3.38508	0.000766809	0.0124983
ENSG00000102452	NALCN	0.268067	4.75156	3.37561	0.000793077	0.0127912
ENSG00000205632	LINC01310	1.17222	0.588009	3.29694	0.00104604	0.0155299
ENSG00000171960	PPIH	0.347867	3.02313	3.32727	0.000940769	0.014574
ENSG00000125734	GPR108	-0.389558	5.15553	-3.38367	0.00077066	0.0125349
ENSG00000164035	EMCN	0.714295	2.67474	3.31576	0.000979513	0.0149717
ENSG00000116793	PHTF1	-0.287165	4.3102	-3.36544	0.000822228	0.013127
ENSG00000138100	TRIM54	0.851408	3.26116	3.33156	0.000926675	0.014425
ENSG00000064961	HMG20B	-0.456706	4.23173	-3.36388	0.000826787	0.0131781
ENSG00000137825	ITPKA	-0.642334	5.95752	-3.38383	0.000770225	0.0125349
ENSG00000196150	ZNF250	-0.274951	3.49306	-3.33956	0.000900966	0.0141521
ENSG00000119203	CPSF3	0.288435	3.79522	3.34535	0.000882777	0.0138944
ENSG00000166272	WBP1L	-0.240342	5.16481	-3.37655	0.000790426	0.0127728
ENSG00000107815	C10orf2	-0.524034	2.43085	-3.30546	0.00101543	0.015317
ENSG00000169291	SHE	0.65421	2.84636	3.31384	0.000986108	0.0150201
ENSG00000146278	PNRC1	-0.48321	5.30167	-3.37535	0.000793806	0.0127912
ENSG00000141858	SAMD1	-0.540045	5.57959	-3.37801	0.000786345	0.0127241
ENSG00000079999	KEAP1	-0.307807	5.82306	-3.37634	0.000791028	0.0127728
ENSG00000166763	STRCP1	-0.552513	2.28935	-3.29886	0.00103909	0.015479
ENSG00000181090	EHMT1	-0.353418	5.42645	-3.37062	0.000807246	0.0129675
ENSG00000183066	WBP2NL	0.783451	1.98259	3.28383	0.00109487	0.015989
ENSG00000169660	HEXDC	-0.465769	4.74399	-3.36117	0.000834765	0.0132863
ENSG00000101384	JAG1	0.594802	3.76112	3.33246	0.000923743	0.0143938
ENSG00000003400	CASP10	0.692956	2.17648	3.2853	0.00108928	0.0159223
ENSG00000103249	CLCN7	-0.421916	5.57826	-3.36741	0.0008165	0.0130638
ENSG00000225302	RP11-539I5.1	-0.783503	0.750956	-3.27211	0.0011403	0.0164978
ENSG00000163053	SLC16A14	0.535262	3.38077	3.31737	0.000974005	0.0149232
ENSG00000117266	CDK18	-0.506639	6.83253	-3.36752	0.000816176	0.0130638
ENSG00000121964	GTDC1	-0.317074	5.73015	-3.36674	0.000818434	0.0130798
ENSG00000183155	RABIF	-0.323786	3.5499	-3.32535	0.000947107	0.0146117
ENSG00000145358	DDIT4L	-1.03372	2.41386	-3.29354	0.00105851	0.015619
ENSG00000142409	ZNF787	-0.487417	4.88006	-3.35656	0.000848486	0.01345
ENSG00000260328	RP11-416I2.1	0.600374	3.28667	3.31106	0.000995736	0.0151077
ENSG00000164741	DLC1	-0.399413	5.06741	-3.35827	0.000843385	0.0133962
ENSG00000081014	AP4E1	-0.336449	2.8533	-3.29922	0.00103777	0.015479
ENSG00000099822	HCN2	-0.434657	7.49814	-3.3588	0.000841787	0.0133844
ENSG00000160691	SHC1	0.599544	4.146	3.33301	0.000921957	0.0143803
ENSG00000160097	FNDC5	0.442184	4.43787	3.33844	0.000904511	0.0141792
ENSG00000012048	BRCA1	0.440024	2.30483	3.27548	0.00112707	0.0163672
ENSG00000185252	ZNF74	-0.26524	4.05021	-3.3293	0.000934058	0.0144965
ENSG00000079332	SAR1A	0.242295	6.05383	3.35656	0.000848499	0.01345
ENSG00000198160	MIER1	-0.319492	4.38792	-3.33549	0.000913959	0.0142698
ENSG00000197321	SVIL	0.439616	3.3938	3.30197	0.00102788	0.0154177
ENSG00000164885	CDK5	-0.335076	5.46566	-3.34619	0.000880157	0.0138812
ENSG00000165156	ZHX1	-0.350697	5.65246	-3.34812	0.000874189	0.013815
ENSG00000197451	HNRNPAB	-0.38684	5.06244	-3.34189	0.000893602	0.0140506
ENSG00000122367	LDB3	0.788772	3.88556	3.31165	0.000993686	0.0150912
ENSG00000124664	SPDEF	0.944284	0.732165	3.24927	0.00123385	0.0173206
ENSG00000177731	FLII	-0.260876	5.96445	-3.34765	0.000875623	0.0138237
ENSG00000107562	CXCL12	1.16239	2.41218	3.26442	0.00117102	0.0168018
ENSG00000150594	ADRA2A	-0.674887	1.99671	-3.25968	0.00119036	0.0168927
ENSG00000103507	BCKDK	0.405975	4.5185	3.32722	0.000940921	0.014574
ENSG00000156384	SFR1	0.556996	1.54043	3.24801	0.00123923	0.0173492
ENSG00000183379	SYNDIG1L	-0.730715	1.33666	-3.24666	0.001245	0.0173832
ENSG00000181982	CCDC149	-0.301425	4.66574	-3.32629	0.000944006	0.014607
ENSG00000128609	NDUFA5	0.444068	6.46082	3.3387	0.000903704	0.0141792
ENSG00000108691	CCL2	-2.35616	0.861671	-3.23859	0.00128004	0.0176254
ENSG00000251867	RP11-48B3.5	0.75982	0.644426	3.23836	0.00128104	0.0176254
ENSG00000179044	EXOC3L1	0.609203	1.01436	3.23657	0.00128892	0.0176861
ENSG00000021300	PLEKHB1	-0.379979	8.81043	-3.32574	0.000945819	0.014607
ENSG00000258655	ARHGAP5-AS1	0.667869	1.24313	3.23595	0.00129167	0.0176861
ENSG00000104324	CPQ	-0.489526	3.63652	-3.29655	0.00104749	0.0155299
ENSG00000164128	NPY1R	-0.621012	3.38704	-3.28889	0.00107579	0.0157695
ENSG00000179195	ZNF664	-0.386011	6.24534	-3.33626	0.000911498	0.0142457
ENSG00000249896	RP11-586D19.1	-0.444925	2.07715	-3.24807	0.00123895	0.0173492
ENSG00000076003	MCM6	0.525409	3.36675	3.28168	0.00110306	0.0160784
ENSG00000174669	SLC29A2	-0.364428	4.12609	-3.30882	0.00100355	0.0151966
ENSG00000135929	CYP27A1	0.343964	4.74777	3.32051	0.000963344	0.0147744
ENSG00000143603	KCNN3	-0.562335	5.30398	-3.33028	0.000930855	0.0144756
ENSG00000126001	CEP250	-0.258188	5.67181	-3.32959	0.000933117	0.0144963
ENSG00000129925	TMEM8A	-0.361871	4.91837	-3.32216	0.000957791	0.0147155
ENSG00000168283	BMI1	-0.406605	4.64496	-3.31613	0.000978221	0.0149717
ENSG00000228653	HNRNPCP7	-0.726994	1.47258	-3.23248	0.00130713	0.0178278
ENSG00000105329	TGFB1	-0.459635	3.87521	-3.29611	0.0010491	0.015539
ENSG00000065615	CYB5R4	-0.328927	3.01725	-3.26778	0.00115752	0.016685
ENSG00000117682	DHDDS	0.289995	4.67621	3.31385	0.000986071	0.0150201
ENSG00000127920	GNG11	0.518578	3.92862	3.29131	0.00106676	0.0156814
ENSG00000149100	EIF3M	0.270825	4.99929	3.3156	0.000980051	0.0149717
ENSG00000185404	SP140L	0.51263	1.3133	3.22373	0.00134691	0.0181849
ENSG00000117155	SSX2IP	-0.265663	5.60578	-3.32193	0.000958558	0.0147155
ENSG00000109501	WFS1	-0.371917	6.42833	-3.32447	0.000950061	0.0146428
ENSG00000248455	RP11-321E2.3	0.679783	2.11768	3.23427	0.00129916	0.0177575
ENSG00000136383	ALPK3	0.458716	2.45756	3.24257	0.00126265	0.0175197
ENSG00000143061	IGSF3	0.374047	3.25107	3.26724	0.00115966	0.016685
ENSG00000141433	ADCYAP1	1.15848	2.92802	3.2533	0.00121686	0.0171439
ENSG00000077232	DNAJC10	0.389616	5.16756	3.31496	0.000982237	0.0149904
ENSG00000163214	DHX57	0.339377	4.45037	3.30269	0.00102527	0.0154058
ENSG00000215039	CD27-AS1	0.37083	4.71542	3.30768	0.00100757	0.0152427
ENSG00000142611	PRDM16	-0.384833	4.4117	-3.30192	0.00102804	0.0154177
ENSG00000214353	VAC14-AS1	-0.665548	2.78429	-3.25416	0.00121326	0.0171086
ENSG00000165186	PTCHD1	-0.51959	4.11746	-3.29535	0.00105186	0.0155652
ENSG00000164180	TMEM161B	0.460423	2.71254	3.24704	0.00124337	0.0173832
ENSG00000119403	PHF19	-0.362696	4.43711	-3.3008	0.00103207	0.0154483
ENSG00000138670	RASGEF1B	0.479425	2.73716	3.24575	0.00124889	0.0174063
ENSG00000078319	PMS2P1	0.445468	1.76524	3.22121	0.00135855	0.0182177
ENSG00000132005	RFX1	-0.375038	4.11443	-3.2907	0.00106904	0.0157001
ENSG00000156508	EEF1A1	0.302977	10.0679	3.29259	0.00106202	0.0156559
ENSG00000171873	ADRA1D	1.12844	1.4217	3.21341	0.00139522	0.0185069
ENSG00000100393	EP300	-0.366845	5.43355	-3.31199	0.000992508	0.0150881
ENSG00000125170	DOK4	-0.371251	4.02645	-3.28355	0.00109593	0.0159895
ENSG00000135740	SLC9A5	-0.383583	4.08264	-3.28536	0.00108906	0.0159223
ENSG00000177125	ZBTB34	-0.387903	3.21484	-3.25724	0.00120042	0.0170025
ENSG00000197329	PELI1	-0.414985	3.73893	-3.27322	0.00113592	0.016465
ENSG00000165899	OTOGL	0.887826	1.34902	3.20911	0.00141585	0.0186965
ENSG00000174460	ZCCHC12	0.794388	3.2732	3.25442	0.00121217	0.0171086
ENSG00000136535	TBR1	-0.447903	5.73651	-3.30708	0.00100969	0.0152599
ENSG00000107863	ARHGAP21	-0.339208	7.63866	-3.30599	0.00101353	0.0153031
ENSG00000037474	NSUN2	0.571958	4.65491	3.29154	0.00106591	0.0156814
ENSG00000183023	SLC8A1	-0.348373	5.59461	-3.30413	0.00102015	0.0153732
ENSG00000132768	DPH2	0.317079	3.62742	3.2615	0.0011829	0.016842
ENSG00000172461	FUT9	-0.429383	5.37614	-3.30146	0.00102971	0.0154278
ENSG00000168286	THAP11	-0.298501	3.65101	-3.26303	0.00117669	0.0168278
ENSG00000099834	CDHR5	1.13395	1.20894	3.19964	0.00146221	0.0191303
ENSG00000106153	CHCHD2	0.51483	7.01018	3.30293	0.00102441	0.0154058
ENSG00000105122	RASAL3	-0.756456	1.62303	-3.2058	0.00143192	0.0188607
ENSG00000261325	AC140542.2	-1.2636	0.661302	-3.19767	0.00147203	0.0191864
ENSG00000175691	ZNF77	0.530255	1.74607	3.20274	0.00144689	0.0189617
ENSG00000180488	FAM73A	0.281108	5.22478	3.29461	0.00105459	0.0155759
ENSG00000100227	POLDIP3	-0.347962	5.73009	-3.30031	0.00103384	0.0154599
ENSG00000121871	SLITRK3	-0.400004	3.35961	-3.25023	0.00122978	0.017279
ENSG00000117592	PRDX6	0.398632	6.8017	3.29898	0.00103865	0.015479
ENSG00000179715	PCED1B	0.841633	0.743478	3.19429	0.00148904	0.0193675
ENSG00000113763	UNC5A	-0.461693	6.57951	-3.29668	0.00104701	0.0155299
ENSG00000157542	KCNJ6	-0.621313	6.14812	-3.29764	0.00104349	0.0155298
ENSG00000121671	CRY2	0.442275	6.20701	3.29484	0.00105374	0.0155759
ENSG00000163171	CDC42EP3	-0.385077	3.72993	-3.25565	0.00120705	0.0170674
ENSG00000151665	PIGF	0.609885	0.869759	3.18759	0.00152329	0.0196978
ENSG00000070731	ST6GALNAC2	-0.756443	0.63599	-3.187	0.00152632	0.0197206
ENSG00000159784	FAM131B	-0.288197	6.33044	-3.29174	0.00106517	0.0156814
ENSG00000162522	KIAA1522	-0.490917	5.49527	-3.28902	0.00107529	0.0157695
ENSG00000214756	METTL12	0.562887	0.660363	3.18576	0.00153275	0.0197709
ENSG00000168672	FAM84B	-0.497667	2.95371	-3.22512	0.00134051	0.0181336
ENSG00000256193	LINC00507	0.936886	2.68453	3.21189	0.0014025	0.0185831
ENSG00000125450	NUP85	0.338324	4.23867	3.26169	0.00118213	0.016842
ENSG00000091947	TMEM101	0.310677	3.75838	3.24632	0.00124646	0.0173879
ENSG00000137076	TLN1	-0.295097	6.72058	-3.28694	0.00108309	0.0158616
ENSG00000002587	HS3ST1	-0.423149	2.78791	-3.21746	0.0013761	0.0183323
ENSG00000137877	SPTBN5	-0.595405	3.51086	-3.24155	0.00126707	0.0175342
ENSG00000105137	SYDE1	-0.474002	2.96659	-3.2213	0.00135815	0.0182177
ENSG00000143412	ANXA9	-0.538232	3.20124	-3.22834	0.00132583	0.0179801
ENSG00000164953	TMEM67	0.392576	3.23325	3.22332	0.00134879	0.0181849
ENSG00000205106	DKFZp779M0652	1.00934	0.515611	3.17615	0.00158342	0.0203069
ENSG00000077454	LRCH4	-0.373874	3.03923	-3.21877	0.00136994	0.0183108
ENSG00000147642	SYBU	-0.292939	6.4296	-3.27984	0.00111013	0.0161663
ENSG00000156853	ZNF689	-0.278583	3.03252	-3.21737	0.00137651	0.0183323
ENSG00000147459	DOCK5	-0.462393	4.99521	-3.27034	0.00114729	0.016581
ENSG00000172508	CARNS1	0.951647	6.12262	3.27745	0.00111938	0.0162707
ENSG00000203780	FANK1	0.478298	1.40584	3.17287	0.00160106	0.0204658
ENSG00000063176	SPHK2	-0.420107	5.44191	-3.27395	0.00113306	0.0164389
ENSG00000213023	SYT3	-0.393262	4.72295	-3.2617	0.00118209	0.016842
ENSG00000140939	NOL3	0.439558	4.75205	3.26304	0.00117665	0.0168278
ENSG00000155966	AFF2	-0.560237	2.68414	-3.20518	0.00143495	0.0188686
ENSG00000184203	PPP1R2	0.409906	5.12459	3.26731	0.00115938	0.016685
ENSG00000187260	WDR86	0.811421	2.0926	3.18131	0.001556	0.0200211
ENSG00000175416	CLTB	-0.374749	7.19738	-3.27287	0.00113728	0.0164694
ENSG00000152944	MED21	-0.388914	3.91614	-3.23984	0.00127454	0.0175751
ENSG00000160131	VMA21	0.245683	5.25556	3.26737	0.00115917	0.016685
ENSG00000087152	ATXN7L3	-0.301782	7.3889	-3.27012	0.00114818	0.016581
ENSG00000225683	PACRG-AS3	-0.87451	1.60644	-3.17096	0.00161138	0.0205303
ENSG00000160305	DIP2A	0.276227	5.53943	3.26692	0.00116098	0.0166885
ENSG00000157181	C1orf27	0.427609	3.82171	3.23006	0.00131801	0.0179051
ENSG00000119121	TRPM6	0.739913	1.35861	3.16124	0.00166504	0.0209909
ENSG00000182326	C1S	0.886294	4.44107	3.24405	0.00125623	0.0174881
ENSG00000221968	FADS3	0.382997	6.1945	3.26663	0.00116212	0.0166896
ENSG00000130707	ASS1	0.48082	4.79833	3.25189	0.00122279	0.0171963
ENSG00000105613	MAST1	-0.466337	7.26913	-3.26391	0.0011731	0.0168162
ENSG00000069849	ATP1B3	-0.392647	5.79684	-3.26291	0.00117715	0.0168278
ENSG00000102178	UBL4A	-0.29987	5.5354	-3.26082	0.00118571	0.016842
ENSG00000162631	NTNG1	0.372968	4.44604	3.24216	0.00126441	0.0175275
ENSG00000168243	GNG4	0.50745	4.406	3.23995	0.00127406	0.0175751
ENSG00000136699	SMPD4	-0.2648	5.29818	-3.25701	0.00120137	0.0170025
ENSG00000187147	RNF220	-0.320526	6.70981	-3.26114	0.00118437	0.016842
ENSG00000160685	ZBTB7B	-0.534641	4.3891	-3.24094	0.00126974	0.0175556
ENSG00000169057	MECP2	-0.197001	6.40676	-3.26104	0.0011848	0.016842
ENSG00000141646	SMAD4	-0.358215	5.04743	-3.25265	0.00121957	0.0171666
ENSG00000092531	SNAP23	-0.507217	3.04458	-3.19774	0.00147169	0.0191864
ENSG00000077092	RARB	-0.492804	2.91307	-3.19283	0.00149646	0.0194315
ENSG00000165124	SVEP1	0.867487	2.25214	3.16763	0.00162963	0.0207289
ENSG00000131652	THOC6	-0.443563	2.83757	-3.18932	0.00151435	0.019624
ENSG00000177406	RP11-218M22.1	0.650814	1.35483	3.14902	0.00173486	0.0216261
ENSG00000101236	RNF24	-0.481521	5.90777	-3.2573	0.00120017	0.0170025
ENSG00000133315	MACROD1	-0.545998	4.43172	-3.23824	0.00128158	0.0176254
ENSG00000151445	VIPAS39	0.278994	3.8929	3.21855	0.00137094	0.0183108
ENSG00000100968	NFATC4	-0.595928	4.70793	-3.24023	0.00127282	0.0175751
ENSG00000123472	ATPAF1	0.328747	6.45042	3.25425	0.00121287	0.0171086
ENSG00000123146	ADGRE5	0.595695	2.30525	3.16438	0.00164755	0.0208717
ENSG00000213445	SIPA1	-0.489458	4.54666	-3.23618	0.00129065	0.0176861
ENSG00000087842	PIR	0.644859	3.29468	3.19391	0.00149098	0.0193765
ENSG00000182871	COL18A1	0.600293	4.30065	3.22315	0.00134958	0.0181849
ENSG00000105605	CACNG7	-0.283303	6.70602	-3.24816	0.00123859	0.0173492
ENSG00000124795	DEK	-0.321038	5.32447	-3.24387	0.00125701	0.0174881
ENSG00000125779	PANK2	-0.467446	5.23178	-3.24274	0.00126191	0.0175197
ENSG00000129675	ARHGEF6	-0.420506	4.84985	-3.23597	0.00129157	0.0176861
ENSG00000169220	RGS14	-0.552194	4.2579	-3.2201	0.00136371	0.0182554
ENSG00000091879	ANGPT2	-1.4841	3.16349	-3.18878	0.00151713	0.0196345
ENSG00000103510	KAT8	-0.261154	5.80603	-3.24192	0.00126546	0.0175275
ENSG00000198844	ARHGEF15	0.663756	2.18506	3.14824	0.00173944	0.0216387
ENSG00000132837	DMGDH	0.626626	0.905301	3.12676	0.001869	0.0226637
ENSG00000116106	EPHA4	-0.325156	5.82894	-3.23601	0.00129141	0.0176861
ENSG00000168894	RNF181	0.360964	4.57583	3.21845	0.00137144	0.0183108
ENSG00000104524	PYCRL	0.687329	3.91009	3.1973	0.00147389	0.0191864
ENSG00000107679	PLEKHA1	-0.330944	6.2245	-3.23502	0.0012958	0.017727
ENSG00000064687	ABCA7	-0.640331	5.38494	-3.23224	0.00130821	0.0178278
ENSG00000162645	GBP2	0.98061	2.69329	3.15588	0.00169536	0.0212699
ENSG00000183160	TMEM119	-0.899321	2.42696	-3.15232	0.00171579	0.021457
ENSG00000150672	DLG2	-0.2543	6.79248	-3.23281	0.00130564	0.0178278
ENSG00000176095	IP6K1	-0.280439	6.61769	-3.23209	0.00130888	0.0178278
ENSG00000185658	BRWD1	0.320739	6.13186	3.23054	0.00131587	0.0178981
ENSG00000141098	GFOD2	-0.321014	5.29937	-3.22588	0.00133702	0.0181161
ENSG00000140395	WDR61	0.299874	4.52014	3.21104	0.00140658	0.0186055
ENSG00000213799	ZNF845	-0.551679	1.09211	-3.11793	0.00192483	0.0230713
ENSG00000102595	UGGT2	0.507953	4.06422	3.19749	0.00147293	0.0191864
ENSG00000125037	EMC3	0.249395	5.11445	3.22235	0.00135325	0.0182093
ENSG00000109180	OCIAD1	0.27391	6.74219	3.22945	0.00132078	0.0179272
ENSG00000136546	SCN7A	-0.691421	0.673445	-3.11561	0.00193976	0.0232145
ENSG00000073803	MAP3K13	0.287482	5.31297	3.22509	0.00134064	0.0181336
ENSG00000142621	FHAD1	0.719935	0.910611	3.11416	0.00194909	0.0233083
ENSG00000161835	GRASP	0.656606	5.5396	3.22379	0.00134664	0.0181849
ENSG00000170919	TPT1-AS1	0.396298	4.72811	3.21334	0.00139556	0.0185069
ENSG00000183978	COA3	0.295767	5.38069	3.22189	0.00135543	0.0182177
ENSG00000152284	TCF7L1	-0.450483	3.01966	-3.16189	0.00166145	0.0209909
ENSG00000163479	SSR2	0.215376	5.35897	3.22123	0.00135845	0.0182177
ENSG00000162244	RPL29	0.418724	7.32314	3.223	0.00135027	0.0181849
ENSG00000148498	PARD3	-0.504303	4.49272	-3.20586	0.00143162	0.0188607
ENSG00000156711	MAPK13	-0.355602	4.47335	-3.20243	0.00144843	0.0189659
ENSG00000184486	POU3F2	-0.58375	4.43956	-3.20309	0.00144519	0.01896
ENSG00000101850	GPR143	0.569032	2.29668	3.12887	0.00185588	0.0225925
ENSG00000104059	FAM189A1	-0.347768	4.94841	-3.21135	0.00140508	0.0186015
ENSG00000105855	ITGB8	-0.602092	5.17605	-3.21349	0.00139486	0.0185069
ENSG00000137601	NEK1	0.31669	4.52176	3.19922	0.00146433	0.019142
ENSG00000189298	ZKSCAN3	0.493056	2.06851	3.1194	0.00191543	0.0230442
ENSG00000081138	CDH7	-0.430161	2.07878	-3.12238	0.00189649	0.0229078
ENSG00000128833	MYO5C	0.589574	3.1536	3.152	0.00171762	0.0214626
ENSG00000137965	IFI44	1.03219	2.61342	3.13043	0.00184627	0.0225283
ENSG00000204065	TCEAL5	0.351668	6.07681	3.21387	0.00139304	0.0185069
ENSG00000227906	SNAP25-AS1	-0.535986	1.44862	-3.10514	0.00200839	0.0238143
ENSG00000099282	TSPAN15	0.665612	3.89893	3.17585	0.00158502	0.0203107
ENSG00000180900	SCRIB	-0.458115	6.68045	-3.2137	0.00139384	0.0185069
ENSG00000122694	GLIPR2	0.665015	3.14503	3.14578	0.00175383	0.0217581
ENSG00000175906	ARL4D	0.679372	3.19734	3.14726	0.00174517	0.021668
ENSG00000117115	PADI2	-0.570687	6.72178	-3.20931	0.00141489	0.0186965
ENSG00000076826	CAMSAP3	-0.325363	5.25463	-3.20346	0.00144333	0.01896
ENSG00000104490	NCALD	0.46814	6.23712	3.20613	0.00143029	0.0188607
ENSG00000187498	COL4A1	0.977988	3.27329	3.1479	0.00174143	0.0216387
ENSG00000144451	SPAG16	0.353861	3.94702	3.17065	0.00161311	0.0205355
ENSG00000134317	GRHL1	0.439988	1.58141	3.09623	0.00206855	0.0242516
ENSG00000130414	NDUFA10	0.23108	6.69889	3.2055	0.00143338	0.018864
ENSG00000138449	SLC40A1	0.738961	2.04713	3.10478	0.00201079	0.0238143
ENSG00000168246	UBTD2	-0.370277	3.16697	-3.14357	0.00176686	0.0218844
ENSG00000001497	LAS1L	0.359761	5.95079	3.20301	0.00144554	0.01896
ENSG00000182103	FAM181B	-0.596868	5.39916	-3.19873	0.00146677	0.0191578
ENSG00000186862	PDZD7	-0.402382	4.89424	-3.18935	0.00151422	0.019624
ENSG00000178209	PLEC	-0.416965	8.94534	-3.18658	0.00152852	0.0197327
ENSG00000105143	SLC1A6	-0.415488	3.43155	-3.14804	0.00174061	0.0216387
ENSG00000142449	FBN3	1.06353	0.430867	3.08178	0.00216968	0.0249874
ENSG00000164241	C5orf63	0.568205	1.76774	3.09138	0.00210201	0.0244429
ENSG00000084072	PPIE	0.304712	4.2574	3.17121	0.00161004	0.0205299
ENSG00000075702	WDR62	-0.590652	1.38036	-3.08495	0.00214708	0.0248373
ENSG00000259834	RP11-284N8.3	-0.516864	3.41659	-3.14334	0.00176822	0.0218844
ENSG00000007402	CACNA2D2	-0.304642	4.02375	-3.16142	0.00166407	0.0209909
ENSG00000166881	NEMP1	0.466495	2.56642	3.10471	0.00201127	0.0238143
ENSG00000160075	SSU72	-0.255321	6.52843	-3.18919	0.00151506	0.019624
ENSG00000175854	SWI5	0.318535	3.23775	3.12688	0.00186824	0.0226637
ENSG00000114251	WNT5A	-0.506029	1.85656	-3.08411	0.00215305	0.0248694
ENSG00000198920	KIAA0753	0.255659	3.87476	3.14819	0.00173974	0.0216387
ENSG00000095066	HOOK2	-0.607822	5.71317	-3.18492	0.00153714	0.0197948
ENSG00000260032	NORAD	0.268694	9.05593	3.17216	0.0016049	0.0204812
ENSG00000063244	U2AF2	-0.296433	6.24569	-3.18497	0.00153688	0.0197948
ENSG00000056736	IL17RB	-0.737139	4.431	-3.16477	0.00164537	0.0208611
ENSG00000168016	TRANK1	0.519157	5.45153	3.17672	0.00158036	0.0202843
ENSG00000079841	RIMS1	0.452037	5.55534	3.17702	0.00157875	0.0202804
ENSG00000167962	ZNF598	-0.381289	3.80256	-3.14152	0.00177906	0.0219662
ENSG00000170604	IRF2BP1	-0.336729	5.27546	-3.17388	0.00159562	0.0204291
ENSG00000102935	ZNF423	-0.439633	4.50407	-3.16174	0.00166228	0.0209909
ENSG00000131097	HIGD1B	-0.787182	2.61653	-3.10075	0.00203785	0.0240741
ENSG00000198554	WDHD1	0.448274	1.30645	3.06279	0.00230952	0.0260647
ENSG00000234745	HLA-B	0.652947	6.33092	3.17854	0.00157069	0.0201934
ENSG00000103021	CCDC113	0.449906	3.59425	3.12796	0.00186156	0.0226262
ENSG00000092850	TEKT2	-0.700764	0.755391	-3.057	0.00235376	0.0264429
ENSG00000162065	TBC1D24	0.311863	5.77209	3.17364	0.00159688	0.0204291
ENSG00000100364	KIAA0930	-0.488644	8.57436	-3.16565	0.00164053	0.0208335
ENSG00000114796	KLHL24	-0.318559	5.6077	-3.17248	0.00160316	0.0204758
ENSG00000106100	NOD1	0.49715	1.78879	3.06391	0.00230102	0.0260192
ENSG00000146426	TIAM2	-0.434	4.76705	-3.1595	0.00167485	0.0210804
ENSG00000129219	PLD2	0.507991	4.83113	3.1586	0.00167992	0.0211271
ENSG00000163728	TTC14	0.4587	4.97637	3.16187	0.00166157	0.0209909
ENSG00000089163	SIRT4	-0.561933	1.24632	-3.05268	0.00238725	0.0266462
ENSG00000148357	HMCN2	0.801608	0.98712	3.04847	0.00242035	0.026909
ENSG00000205771	CATSPER2P1	0.59115	2.0782	3.06819	0.00226893	0.0257686
ENSG00000265688	MAFG-AS1	0.722433	1.47555	3.05232	0.00239004	0.0266583
ENSG00000121988	ZRANB3	0.3725	2.33325	3.07345	0.00223002	0.0254007
ENSG00000007255	TRAPPC6A	0.538395	3.44297	3.11114	0.00196878	0.0234718
ENSG00000163517	HDAC11	0.340824	6.33803	3.16654	0.0016356	0.0207879
ENSG00000129250	KIF1C	-0.625099	7.71185	-3.16127	0.00166489	0.0209909
ENSG00000219438	FAM19A5	-0.401057	6.71254	-3.16506	0.00164376	0.0208576
ENSG00000174599	TRAM1L1	0.619033	1.56213	3.05114	0.00239926	0.026742
ENSG00000136451	VEZF1	-0.335063	4.36	-3.14277	0.00177161	0.0219089
ENSG00000141485	SLC13A5	-0.745478	2.96595	-3.09702	0.00206318	0.0242264
ENSG00000058404	CAMK2B	-0.453792	9.33073	-3.14518	0.00175737	0.0217847
ENSG00000125834	STK35	-0.338403	5.20594	-3.1552	0.00169924	0.0213013
ENSG00000114853	ZBTB47	-0.488955	6.50159	-3.15953	0.00167467	0.0210804
ENSG00000105695	MAG	0.72723	6.21862	3.15831	0.00168156	0.0211307
ENSG00000126016	AMOT	-0.399829	5.68999	-3.15681	0.00169006	0.0212204
ENSG00000110880	CORO1C	-0.257855	5.63494	-3.15364	0.00170815	0.0213787
ENSG00000109220	CHIC2	-0.436447	2.11288	-3.05564	0.00236423	0.0264938
ENSG00000196588	MKL1	-0.299927	5.68325	-3.15166	0.00171955	0.0214696
ENSG00000108515	ENO3	-0.600239	1.831	-3.04588	0.00244086	0.0270894
ENSG00000130475	FCHO1	-0.374781	5.43122	-3.15029	0.00172751	0.0215517
ENSG00000145020	AMT	0.398675	4.15657	3.12075	0.00190683	0.0229971
ENSG00000004975	DVL2	-0.262644	4.85146	-3.1403	0.0017863	0.0220032
ENSG00000196189	SEMA4A	-0.481115	4.74065	-3.13829	0.00179836	0.0221168
ENSG00000144320	KIAA1715	0.253739	4.76451	3.13488	0.00181901	0.0222783
ENSG00000103876	FAH	0.367614	3.22597	3.08234	0.00216569	0.0249599
ENSG00000122512	PMS2	0.508087	3.68002	3.09952	0.00204614	0.0241537
ENSG00000154222	CC2D1B	-0.307469	4.96412	-3.13782	0.00180119	0.0221342
ENSG00000180879	SSR4	0.292078	5.46648	3.14241	0.00177375	0.021918
ENSG00000142039	CCDC97	-0.285623	4.18277	-3.11863	0.00192032	0.0230527
ENSG00000105808	RASA4	-0.738852	1.87402	-3.03908	0.00249565	0.0275016
ENSG00000112759	SLC29A1	-0.370385	4.38975	-3.12246	0.00189601	0.0229078
ENSG00000197448	GSTK1	0.222286	5.33559	3.13981	0.00178925	0.0220222
ENSG00000063438	AHRR	0.876426	2.03568	3.03853	0.00250015	0.0275317
ENSG00000204852	TCTN1	0.370137	3.75442	3.09929	0.00204771	0.024154
ENSG00000147403	RPL10	0.382212	7.50124	3.14089	0.00178281	0.0219951
ENSG00000135679	MDM2	-0.289794	5.3497	-3.13726	0.00180458	0.0221583
ENSG00000105202	FBL	-0.280855	5.18389	-3.13409	0.00182383	0.0223068
ENSG00000140450	ARRDC4	0.51824	3.75558	3.09311	0.00208999	0.0243542
ENSG00000229619	MBNL1-AS1	0.550625	0.835599	3.01298	0.00271641	0.0290908
ENSG00000132669	RIN2	-0.399113	4.48146	-3.11894	0.00191836	0.023047
ENSG00000127903	ZNF835	-0.360033	2.785	-3.06058	0.00232631	0.0262291
ENSG00000020129	NCDN	-0.374203	9.22068	-3.12079	0.00190658	0.0229971
ENSG00000158859	ADAMTS4	1.09051	4.20317	3.10522	0.00200783	0.0238143
ENSG00000225449	RAB6C-AS1	1.1032	1.06521	3.01249	0.00272072	0.0290932
ENSG00000184602	SNN	-0.354253	7.52138	-3.13336	0.00182829	0.0223439
ENSG00000136237	RAPGEF5	-0.424874	6.40756	-3.13544	0.00181564	0.0222766
ENSG00000135956	TMEM127	-0.231129	5.99298	-3.13471	0.00182007	0.0222783
ENSG00000167004	PDIA3	0.373758	6.17894	3.13505	0.00181799	0.0222783
ENSG00000160051	IQCC	0.367829	2.00529	3.028	0.00258727	0.0281432
ENSG00000163349	HIPK1	-0.381249	5.59075	-3.13216	0.00183564	0.0224161
ENSG00000076716	GPC4	-0.570135	3.30503	-3.07628	0.00220932	0.0252372
ENSG00000100241	SBF1	-0.325029	7.78674	-3.12919	0.0018539	0.022586
ENSG00000154917	RAB6B	-0.258822	7.96059	-3.12606	0.00187335	0.0226959
ENSG00000088899	RP5-1187M17.10	-0.301452	7.88709	-3.12587	0.00187457	0.0226959
ENSG00000106701	FSD1L	-0.308999	4.49958	-3.11077	0.00197123	0.0234829
ENSG00000166501	PRKCB	-0.356511	8.66281	-3.11951	0.00191475	0.0230442
ENSG00000066027	PPP2R5A	0.278663	4.96101	3.11951	0.00191475	0.0230442
ENSG00000140545	MFGE8	-0.414838	6.22129	-3.13009	0.00184836	0.0225361
ENSG00000197497	ZNF665	0.548892	1.25072	3.00592	0.00277912	0.0294187
ENSG00000245958	RP11-33B1.1	0.419346	3.22878	3.06503	0.00229257	0.0259425
ENSG00000137033	IL33	0.988861	2.5702	3.03667	0.00251533	0.0276597
ENSG00000168397	ATG4B	-0.330359	6.53198	-3.12814	0.00186041	0.0226262
ENSG00000180044	C3orf80	0.499931	2.97545	3.0541	0.00237621	0.0265611
ENSG00000175455	CCDC14	0.426436	4.24441	3.09705	0.00206297	0.0242264
ENSG00000147144	CCDC120	-0.455603	3.82107	-3.08733	0.00213031	0.0246799
ENSG00000004468	CD38	1.1002	1.82576	3.01095	0.0027343	0.0291755
ENSG00000077585	GPR137B	0.42715	4.26521	3.09602	0.00206999	0.0242516
ENSG00000198003	CCDC151	-0.734732	3.22183	-3.06552	0.00228889	0.0259385
ENSG00000169592	INO80E	0.419858	4.5272	3.10259	0.00202543	0.0239456
ENSG00000175806	MSRA	-0.254524	4.08328	-3.09179	0.00209918	0.0244282
ENSG00000155926	SLA	-0.663862	2.50047	-3.03624	0.00251883	0.0276787
ENSG00000161642	ZNF385A	-0.373477	6.76316	-3.12252	0.00189563	0.0229078
ENSG00000159450	TCHH	-0.668552	1.72887	-3.01232	0.00272224	0.0290932
ENSG00000130669	PAK4	-0.310782	4.58125	-3.10624	0.0020011	0.0237661
ENSG00000163069	SGCB	-0.232889	5.35017	-3.11814	0.00192347	0.0230713
ENSG00000084731	KIF3C	-0.438339	7.13457	-3.11921	0.00191665	0.0230442
ENSG00000102265	TIMP1	0.894181	3.97427	3.08124	0.00217351	0.025013
ENSG00000166432	ZMAT1	0.583965	5.05631	3.11173	0.00196491	0.0234435
ENSG00000259250	RP11-50C13.1	-0.761877	0.928209	-2.99195	0.00290713	0.0303206
ENSG00000171311	EXOSC1	0.256705	4.00366	3.08329	0.00215892	0.0249003
ENSG00000100154	TTC28	-0.320753	4.44888	-3.09848	0.00205321	0.0241716
ENSG00000198883	PNMA5	0.864414	3.38471	3.05624	0.00235958	0.0264701
ENSG00000010704	HFE	0.56206	1.60481	2.9992	0.00284008	0.0298862
ENSG00000156218	ADAMTSL3	-0.589051	1.02241	-2.99102	0.00291588	0.0303509
ENSG00000170275	CRTAP	-0.356847	6.19891	-3.11621	0.00193586	0.0231856
ENSG00000147133	TAF1	0.263997	4.63869	3.09838	0.00205385	0.0241716
ENSG00000105968	H2AFV	-0.242449	6.71872	-3.11381	0.00195141	0.0233181
ENSG00000162367	TAL1	-0.715149	2.30138	-3.0184	0.00266912	0.0287027
ENSG00000168280	KIF5C	-0.367588	8.99788	-3.09869	0.00205176	0.0241716
ENSG00000015532	XYLT2	0.246856	4.66472	3.0955	0.00207354	0.0242711
ENSG00000163006	CCDC138	-0.37539	2.4929	-3.0222	0.00263644	0.0284654
ENSG00000132953	XPO4	0.374035	3.59146	3.05986	0.00233178	0.0262717
ENSG00000184371	CSF1	-0.61305	4.26028	-3.08383	0.00215504	0.024874
ENSG00000183751	TBL3	0.433464	4.56923	3.08945	0.00211547	0.0245262
ENSG00000052795	FNIP2	-0.331226	5.21249	-3.10335	0.00202034	0.0239035
ENSG00000198909	MAP3K3	-0.230594	4.73129	-3.0944	0.00208114	0.0243238
ENSG00000079308	TNS1	-0.495643	6.33685	-3.10664	0.00199841	0.023755
ENSG00000181019	NQO1	0.993653	4.17695	3.07212	0.00223979	0.0254748
ENSG00000087087	SRRT	-0.296567	6.19976	-3.10661	0.00199864	0.023755
ENSG00000197150	ABCB8	0.240954	5.26848	3.09653	0.00206651	0.0242473
ENSG00000167608	TMC4	0.624138	2.07175	2.9951	0.00287783	0.0301432
ENSG00000169884	WNT10B	0.370556	4.47432	3.07777	0.00219856	0.0251921
ENSG00000143401	ANP32E	0.317834	5.69711	3.09718	0.00206208	0.0242264
ENSG00000109066	TMEM104	0.271228	3.8725	3.0582	0.00234451	0.0263579
ENSG00000134243	SORT1	-0.294882	7.86511	-3.09371	0.00208588	0.0243351
ENSG00000180198	RCC1	-0.697298	2.52889	-3.00993	0.00274334	0.0291786
ENSG00000189275	LINC01164	1.27707	2.23299	2.9921	0.0029058	0.0303206
ENSG00000185742	C11orf87	0.38564	4.8734	3.08068	0.00217753	0.0250408
ENSG00000106348	IMPDH1	-0.367248	5.35013	-3.09293	0.00209125	0.0243542
ENSG00000164929	BAALC	0.356711	6.89754	3.09532	0.00207477	0.0242711
ENSG00000160360	GPSM1	-0.396104	5.75071	-3.09362	0.00208649	0.0243351
ENSG00000099840	IZUMO4	0.484679	4.5299	3.07309	0.00223266	0.0254122
ENSG00000008294	SPAG9	-0.312741	6.84244	-3.09421	0.0020824	0.0243238
ENSG00000135040	NAA35	0.27838	3.92953	3.05629	0.0023592	0.0264701
ENSG00000107864	CPEB3	-0.260724	5.62923	-3.09106	0.00210421	0.0244503
ENSG00000075035	WSCD2	-0.404386	4.21766	-3.06519	0.00229134	0.0259425
ENSG00000198417	MT1F	-1.40875	5.71304	-3.09064	0.00210715	0.0244651
ENSG00000176890	TYMS	0.717669	0.888494	2.96063	0.0032141	0.0324787
ENSG00000228330	RP11-730A19.5	-0.706176	0.764303	-2.96088	0.0032115	0.0324735
ENSG00000171723	GPHN	0.297665	4.76395	3.07608	0.00221081	0.0252372
ENSG00000125952	MAX	-0.271558	5.70117	-3.09043	0.00210862	0.0244651
ENSG00000258472	RP11-192H23.4	-0.70165	4.80325	-3.08017	0.00218121	0.0250646
ENSG00000197044	ZNF441	0.645485	2.91295	3.01081	0.00273555	0.0291755
ENSG00000109466	KLHL2	-0.396632	5.58523	-3.08669	0.00213485	0.0247141
ENSG00000170647	TMEM133	-0.577414	0.973961	-2.95958	0.00322484	0.0325031
ENSG00000123094	RASSF8	-0.510385	4.02007	-3.0547	0.00237154	0.0265469
ENSG00000123066	MED13L	-0.334385	5.42551	-3.08446	0.00215058	0.0248593
ENSG00000172318	B3GALT1	-0.332092	3.44499	-3.03284	0.00254684	0.0278686
ENSG00000135048	TMEM2	-0.387402	4.63185	-3.0715	0.0022444	0.0255085
ENSG00000185716	C16orf52	-0.297926	4.98222	-3.07762	0.00219959	0.0251921
ENSG00000163686	ABHD6	-0.330579	4.45173	-3.06646	0.00228186	0.0258776
ENSG00000197077	KIAA1671	-0.308433	5.19873	-3.07964	0.00218506	0.0250903
ENSG00000172613	RAD9A	0.443762	3.68253	3.03587	0.0025219	0.0276929
ENSG00000147471	PROSC	0.314048	4.99914	3.07414	0.00222493	0.0253613
ENSG00000116455	WDR77	0.373332	2.32084	2.98246	0.0029972	0.0309288
ENSG00000164106	SCRG1	0.615763	5.43506	3.07799	0.00219691	0.0251921
ENSG00000198711	SSBP3-AS1	-0.536579	1.6743	-2.96758	0.00314351	0.0320466
ENSG00000213626	LBH	0.956343	3.36728	3.01958	0.00265896	0.0286528
ENSG00000122477	LRRC39	0.54644	1.64888	2.96235	0.00319645	0.0323843
ENSG00000182134	TDRKH	0.39278	3.39935	3.02345	0.00262575	0.0283734
ENSG00000113532	ST8SIA4	0.45188	1.9082	2.96889	0.00313035	0.0319849
ENSG00000138709	LARP1B	0.420144	4.52591	3.06271	0.00231006	0.0260647
ENSG00000198944	SOWAHA	-0.543286	5.37743	-3.07751	0.00220039	0.0251921
ENSG00000182359	KBTBD3	0.41102	2.06755	2.97338	0.00308569	0.0315908
ENSG00000082212	ME2	0.378511	4.51628	3.05901	0.00233827	0.0263258
ENSG00000159714	ZDHHC1	-0.369291	3.45588	-3.02735	0.00259272	0.0281531
ENSG00000153179	RASSF3	-0.579479	2.71486	-2.99785	0.00285248	0.0299598
ENSG00000100139	MICALL1	-0.330863	3.87854	-3.04196	0.00247233	0.0272768
ENSG00000138439	FAM117B	-0.391435	3.79325	-3.03745	0.00250892	0.0276088
ENSG00000169894	MUC3A	1.21423	1.39624	2.95116	0.00331253	0.0331083
ENSG00000125962	ARMCX5	0.625269	1.74314	2.96028	0.0032177	0.0324863
ENSG00000204315	FKBPL	-0.40836	1.94522	-2.9683	0.00313631	0.0320249
ENSG00000175267	VWA3A	0.698414	4.45385	3.05413	0.00237594	0.0265611
ENSG00000140943	MBTPS1	-0.169585	6.01991	-3.07726	0.00220226	0.025195
ENSG00000160606	TLCD1	0.854084	1.57064	2.95387	0.00328411	0.0328876
ENSG00000119471	HSDL2	0.398615	4.82634	3.06293	0.0023084	0.0260647
ENSG00000147316	MCPH1	-0.276419	3.61333	-3.02805	0.00258681	0.0281432
ENSG00000079337	RAPGEF3	-0.460328	6.46353	-3.07626	0.0022095	0.0252372
ENSG00000130734	ATG4D	-0.362006	3.79351	-3.03317	0.0025441	0.0278581
ENSG00000147862	NFIB	-0.423799	6.48648	-3.07485	0.0022198	0.0253213
ENSG00000262877	RP11-1055B8.4	1.05577	3.78395	3.02607	0.00260352	0.0282114
ENSG00000254681	PKD1P5	-1.81061	2.15856	-2.97669	0.00305317	0.0314023
ENSG00000135999	EPC2	-0.293767	4.1939	-3.04261	0.00246711	0.0272585
ENSG00000101052	IFT52	0.327738	3.11928	2.99927	0.0028394	0.0298862
ENSG00000113558	SKP1	0.259794	7.28306	3.06786	0.00227134	0.0257772
ENSG00000187325	TAF9B	0.420126	4.39644	3.04181	0.0024735	0.0272768
ENSG00000164124	TMEM144	0.72677	5.41833	3.05856	0.00234172	0.0263456
ENSG00000163521	GLB1L	0.469021	1.56832	2.93982	0.00343402	0.0339094
ENSG00000197375	SLC22A5	0.386552	4.01262	3.02772	0.00258966	0.0281432
ENSG00000166484	MAPK7	-0.312653	2.99051	-2.99115	0.00291469	0.0303509
ENSG00000135336	ORC3	0.39321	3.99066	3.02497	0.00261288	0.0282736
ENSG00000092470	WDR76	-0.490766	1.6684	-2.94354	0.00339379	0.03364
ENSG00000254860	TMEM9B-AS1	0.631092	0.886249	2.92651	0.00358193	0.0348136
ENSG00000179886	TIGD5	-0.545505	3.57112	-3.01299	0.0027163	0.0290908
ENSG00000178038	ALS2CL	0.533436	4.95843	3.04839	0.00242099	0.026909
ENSG00000186960	LINC01551	0.477336	2.77216	2.9755	0.00306487	0.031481
ENSG00000146282	RARS2	0.329178	3.1035	2.98843	0.00294024	0.0305229
ENSG00000253982	CTD-2336O2.1	0.402161	3.76778	3.0143	0.00270487	0.0290071
ENSG00000114115	RBP1	0.669449	4.20408	3.02768	0.00259	0.0281432
ENSG00000160446	ZDHHC12	0.541203	1.55954	2.93287	0.00351053	0.034439
ENSG00000177200	CHD9	-0.292563	5.13204	-3.0507	0.00240277	0.0267619
ENSG00000063245	EPN1	-0.363801	7.5207	-3.05319	0.00238326	0.0266207
ENSG00000255158	RP11-754B17.1	-0.749075	0.778116	-2.92152	0.00363876	0.0351732
ENSG00000237732	AC010980.2	0.443864	1.25564	2.92455	0.00360417	0.0349864
ENSG00000164850	GPER1	-0.817626	4.03135	-3.02539	0.00260934	0.0282549
ENSG00000261675	RP5-1119A7.17	-0.342247	5.02576	-3.0451	0.00244713	0.0271396
ENSG00000131844	MCCC2	0.355196	4.56759	3.03196	0.00255419	0.0279098
ENSG00000131732	ZCCHC9	0.269098	3.33683	2.98971	0.00292818	0.0304585
ENSG00000134256	CD101	0.526464	0.715952	2.91273	0.00374107	0.0358508
ENSG00000130177	CDC16	0.219999	5.54418	3.04837	0.00242115	0.026909
ENSG00000102349	KLF8	0.542521	1.52198	2.92078	0.00364723	0.0352286
ENSG00000181163	NPM1	0.27133	6.79803	3.04648	0.00243613	0.0270561
ENSG00000113108	APBB3	0.36102	4.98194	3.03451	0.00253308	0.0277765
ENSG00000006712	PAF1	-0.248866	5.68405	-3.04419	0.00245436	0.0271811
ENSG00000106635	BCL7B	-0.228	5.5709	-3.04312	0.00246297	0.0272571
ENSG00000142227	EMP3	-0.599552	3.39401	-2.98936	0.0029315	0.0304598
ENSG00000139352	ASCL1	-0.721477	4.67655	-3.03016	0.00256913	0.0280337
ENSG00000244274	DBNDD2	0.495569	3.11417	2.97385	0.00308109	0.0315645
ENSG00000136108	CKAP2	-0.428782	2.87239	-2.96693	0.00315009	0.0320816
ENSG00000135919	SERPINE2	0.464998	6.82665	3.04442	0.00245259	0.0271808
ENSG00000171860	C3AR1	-0.984854	1.08965	-2.91235	0.00374545	0.0358707
ENSG00000122873	CISD1	0.241345	5.04362	3.03358	0.00254078	0.0278413
ENSG00000167986	DDB1	0.340745	7.00039	3.04271	0.00246629	0.0272585
ENSG00000146540	C7orf50	0.515507	6.11526	3.04245	0.00246835	0.0272585
ENSG00000119681	LTBP2	-0.444348	2.21701	-2.93752	0.00345921	0.0341138
ENSG00000242861	RP11-285F7.2	0.737662	1.90085	2.9236	0.00361501	0.0350523
ENSG00000198707	CEP290	0.441941	5.20343	3.03491	0.00252976	0.0277597
ENSG00000140688	C16orf58	0.552954	3.93111	2.99915	0.00284055	0.0298862
ENSG00000080839	RBL1	-0.337347	1.87277	-2.92439	0.00360597	0.0349864
ENSG00000138207	RBP4	0.415477	4.27919	3.00932	0.00274879	0.0292166
ENSG00000081177	EXD2	-0.297072	4.66833	-3.02349	0.00262545	0.0283734
ENSG00000130699	TAF4	-0.347631	3.69458	-2.99144	0.00291196	0.0303507
ENSG00000183814	LIN9	-0.47143	0.703321	-2.8971	0.00392935	0.0369953
ENSG00000104973	MED25	-0.316005	5.36919	-3.03221	0.00255208	0.0279063
ENSG00000158669	GPAT4	-0.19376	5.24422	-3.03035	0.00256754	0.0280337
ENSG00000186132	C2orf76	0.365647	1.8959	2.91693	0.00369181	0.0354878
ENSG00000175832	ETV4	-1.034	1.04018	-2.90034	0.00388957	0.0367747
ENSG00000234127	TRIM26	-0.312295	4.80089	-3.02203	0.00263792	0.0284654
ENSG00000047230	CTPS2	0.339505	2.86174	2.9506	0.00331841	0.0331246
ENSG00000128203	ASPHD2	-0.420228	2.97663	-2.95911	0.00322968	0.0325031
ENSG00000072501	SMC1A	-0.297509	5.23465	-3.02816	0.00258591	0.0281432
ENSG00000114735	HEMK1	0.318646	3.95753	2.99251	0.0029019	0.0303186
ENSG00000116819	TFAP2E	0.609782	3.16874	2.95846	0.00323641	0.0325353
ENSG00000172733	PURG	-0.432553	3.15484	-2.9628	0.00319185	0.0323588
ENSG00000184178	SCFD2	0.36261	3.08263	2.95502	0.0032721	0.0328094
ENSG00000079134	THOC1	0.288405	4.4932	3.00684	0.00277086	0.0294065
ENSG00000078114	NEBL	-0.323354	7.10192	-3.02693	0.00259628	0.0281722
ENSG00000103495	MAZ	-0.493083	2.48404	-2.93575	0.00347862	0.034198
ENSG00000064655	EYA2	-0.495392	3.12136	-2.95932	0.00322756	0.0325031
ENSG00000140750	ARHGAP17	-0.252142	4.54989	-3.00997	0.00274295	0.0291786
ENSG00000101868	POLA1	-0.29558	2.76095	-2.94363	0.00339281	0.03364
ENSG00000083642	PDS5B	-0.360055	5.89413	-3.02668	0.00259838	0.0281753
ENSG00000171962	DRC3	-0.308677	3.07952	-2.95622	0.0032596	0.0327051
ENSG00000198324	FAM109A	-0.400278	3.15642	-2.95897	0.00323112	0.0325031
ENSG00000224536	RP11-134G8.7	-0.553963	1.00348	-2.88949	0.00402402	0.0376364
ENSG00000144909	OSBPL11	-0.460731	3.9031	-2.98691	0.0029547	0.0306525
ENSG00000256164	CCND2-AS1	0.721272	1.10163	2.88733	0.00405131	0.0377783
ENSG00000101144	BMP7	-0.4087	5.2529	-3.01846	0.00266862	0.0287027
ENSG00000245248	USP2-AS1	0.715575	0.650347	2.88138	0.0041273	0.0382291
ENSG00000177370	TIMM22	-0.304821	4.21864	-2.99512	0.00287768	0.0301432
ENSG00000145555	MYO10	-0.392218	7.07838	-3.02144	0.00264298	0.0285003
ENSG00000176401	EID2B	0.510661	3.13285	2.9498	0.00332694	0.0331885
ENSG00000157216	SSBP3	-0.34596	7.62333	-3.01779	0.00267441	0.0287397
ENSG00000171408	PDE7B	0.397306	3.77363	2.97465	0.00307318	0.0315457
ENSG00000164077	MON1A	-0.300823	4.60763	-3.0044	0.00279284	0.0295439
ENSG00000115368	WDR75	0.340236	4.37752	2.99503	0.00287852	0.0301432
ENSG00000132963	POMP	0.272816	5.65204	3.0186	0.00266743	0.0287027
ENSG00000107282	APBA1	-0.306098	6.00696	-3.01687	0.00268237	0.0288055
ENSG00000235072	AC012074.2	-0.596879	1.23736	-2.88474	0.00408425	0.0379494
ENSG00000259877	RP11-46C24.7	0.479144	2.26981	2.91082	0.00376355	0.0359556
ENSG00000161249	DMKN	0.559414	3.51319	2.96015	0.00321902	0.0324863
ENSG00000080200	CRYBG3	-0.689106	2.03165	-2.90802	0.00379686	0.0362072
ENSG00000077080	ACTL6B	-0.285037	5.6025	-3.01274	0.00271853	0.0290932
ENSG00000141905	NFIC	-0.427751	7.96536	-3.01049	0.0027384	0.0291786
ENSG00000256124	LINC01152	0.664131	0.689651	2.87232	0.00424561	0.0389181
ENSG00000138778	CENPE	0.642712	0.837108	2.87306	0.00423573	0.0388929
ENSG00000100167	2018-09-03	-0.316069	8.04881	-3.00852	0.0027559	0.0292723
ENSG00000135540	NHSL1	-0.378013	3.87719	-2.97393	0.0030803	0.0315645
ENSG00000114270	COL7A1	0.484225	5.25608	3.00592	0.00277912	0.0294187
ENSG00000182836	PLCXD3	-0.440558	3.95403	-2.97561	0.00306378	0.031481
ENSG00000129295	LRRC6	0.341908	2.72249	2.92284	0.00362361	0.035092
ENSG00000174749	C4orf32	-0.431822	2.16545	-2.90428	0.00384173	0.0364401
ENSG00000132485	ZRANB2	0.261497	6.07748	3.01014	0.00274145	0.0291786
ENSG00000188511	C22orf34	-0.827865	0.718428	-2.86727	0.00431276	0.0392952
ENSG00000176723	ZNF843	0.480363	1.58147	2.87714	0.00418223	0.0385711
ENSG00000101417	PXMP4	0.36397	3.94733	2.96669	0.00315243	0.0320843
ENSG00000076201	PTPN23	-0.20548	6.02073	-3.00664	0.00277271	0.0294065
ENSG00000143126	CELSR2	-0.322915	7.32656	-3.00401	0.00279635	0.0295609
ENSG00000186350	RXRA	-0.375304	6.64243	-3.00647	0.0027742	0.0294065
ENSG00000131323	TRAF3	-0.31295	5.39171	-3.00058	0.00282746	0.0298089
ENSG00000128594	LRRC4	-0.319137	5.81645	-3.00257	0.00280935	0.029638
ENSG00000109756	RAPGEF2	-0.358573	6.06957	-3.00312	0.00280437	0.0296054
ENSG00000163617	CCDC191	0.557379	2.92766	2.92183	0.00363522	0.0351607
ENSG00000130881	LRP3	-0.444089	6.66107	-3.00337	0.00280209	0.0296015
ENSG00000182983	ZNF662	0.413825	2.18882	2.89207	0.00399166	0.0373786
ENSG00000075213	SEMA3A	-0.600814	2.55916	-2.91194	0.00375031	0.0358779
ENSG00000130023	ERMARD	0.390905	3.58256	2.94681	0.00335868	0.0334195
ENSG00000112541	PDE10A	0.545599	2.41064	2.89861	0.00391072	0.0369314
ENSG00000051620	HEBP2	-0.407963	4.12102	-2.97083	0.00311097	0.0318078
ENSG00000229425	AJ006998.2	0.674597	3.19507	2.93005	0.00354205	0.0345276
ENSG00000123505	AMD1	-0.258217	6.01141	-2.99887	0.00284307	0.0298925
ENSG00000154832	CXXC1	-0.31007	5.74931	-2.99776	0.00285331	0.0299598
ENSG00000225177	RP11-390P2.4	-0.740935	2.71226	-2.91151	0.00375537	0.0358995
ENSG00000105698	USF2	-0.317322	7.40487	-2.99434	0.00288485	0.0301893
ENSG00000137073	UBAP2	0.237029	4.87041	2.98511	0.00297183	0.0307484
ENSG00000100983	GSS	0.444662	4.58496	2.97428	0.00307685	0.0315625
ENSG00000133612	AGAP3	-0.377828	8.57912	-2.98448	0.00297778	0.0307895
ENSG00000172831	CES2	0.390826	4.95478	2.98406	0.00298182	0.0308109
ENSG00000151692	RNF144A	-0.294234	5.74072	-2.99379	0.00289004	0.0302232
ENSG00000225554	RP11-527D7.1	0.599041	1.96538	2.87597	0.00419752	0.0386559
ENSG00000119699	TGFB3	-0.63348	4.41211	-2.9723	0.0030964	0.0316796
ENSG00000118707	TGIF2	-0.464248	1.71549	-2.86899	0.0042898	0.039199
ENSG00000101290	CDS2	-0.258868	6.8273	-2.99239	0.00290305	0.0303186
ENSG00000010318	PHF7	0.531999	2.52261	2.89402	0.00396737	0.0372632
ENSG00000235092	ID2-AS1	0.681075	0.775279	2.84532	0.00461633	0.0412232
ENSG00000101224	CDC25B	-0.259605	5.6843	-2.98928	0.00293221	0.0304598
ENSG00000101096	NFATC2	-0.595129	1.96657	-2.87477	0.00421324	0.038732
ENSG00000156973	PDE6D	0.274799	3.89893	2.94746	0.00335178	0.0333722
ENSG00000157881	PANK4	-0.326148	4.41165	-2.96599	0.00315952	0.0321356
ENSG00000100285	NEFH	-0.93441	7.18458	-2.98525	0.00297044	0.0307484
ENSG00000153561	RMND5A	-0.328415	5.81042	-2.98656	0.00295799	0.0306663
ENSG00000047457	CP	1.77521	2.67496	2.89348	0.00397417	0.0372964
ENSG00000169857	AVEN	-0.389275	2.3647	-2.88474	0.00408428	0.0379494
ENSG00000123453	SARDH	0.621174	2.7246	2.89567	0.00394694	0.037116
ENSG00000160058	BSDC1	-0.199032	6.30288	-2.98613	0.00296205	0.030688
ENSG00000046647	GEMIN8	0.428911	3.36667	2.92063	0.00364901	0.0352286
ENSG00000135316	SYNCRIP	-0.253464	5.66616	-2.98379	0.00298439	0.0308169
ENSG00000247315	ZCCHC3	-0.245416	4.47035	-2.96377	0.00318206	0.0323015
ENSG00000166016	ABTB2	-0.384514	3.66919	-2.93636	0.00347189	0.0341534
ENSG00000165006	UBAP1	-0.274012	5.61063	-2.98172	0.00300433	0.0309818
ENSG00000134330	IAH1	0.219938	4.35593	2.9565	0.00325663	0.0326964
ENSG00000184216	IRAK1	-0.436587	5.37239	-2.97772	0.00304311	0.0313195
ENSG00000146776	ATXN7L1	-0.274577	3.5179	-2.92725	0.00357347	0.0347794
ENSG00000182180	MRPS16	0.341623	4.69793	2.96335	0.00318632	0.0323237
ENSG00000167325	RRM1	0.44931	3.43206	2.91823	0.00367679	0.0353871
ENSG00000185115	NSMCE3	-0.325776	3.69739	-2.93204	0.00351973	0.0344717
ENSG00000179094	PER1	-0.518451	6.34026	-2.98003	0.00302064	0.0311293
ENSG00000111907	TPD52L1	-0.501528	5.99194	-2.97844	0.00303612	0.0312683
ENSG00000172172	MRPL13	0.47281	2.73648	2.8861	0.00406696	0.0378336
ENSG00000170324	FRMPD2	0.976853	1.90786	2.8543	0.00448995	0.0404233
ENSG00000182004	SNRPE	0.330988	4.10603	2.94273	0.00340253	0.0336983
ENSG00000163882	POLR2H	-0.274361	4.94205	-2.96747	0.00314461	0.0320466
ENSG00000064102	ASUN	-0.296102	3.06118	-2.90339	0.00385257	0.0364928
ENSG00000109458	GAB1	-0.382729	4.75675	-2.96206	0.0031994	0.0323931
ENSG00000129235	TXNDC17	0.322563	3.15829	2.9015	0.00387549	0.0366654
ENSG00000197608	ZNF841	0.346998	3.24889	2.90434	0.00384107	0.0364401
ENSG00000130940	CASZ1	0.691222	1.16431	2.82931	0.00484991	0.0426
ENSG00000197993	KEL	0.532469	1.05993	2.82682	0.00488721	0.0427892
ENSG00000235652	RP11-545I5.3	0.525398	2.28198	2.8598	0.00441407	0.0399286
ENSG00000102302	FGD1	-0.226418	4.37149	-2.94592	0.00336821	0.033493
ENSG00000260807	RP11-161M6.2	0.555679	7.07202	2.96757	0.00314359	0.0320466
ENSG00000134532	SOX5	-0.473636	3.29456	-2.90401	0.00384504	0.0364437
ENSG00000106692	FKTN	0.306351	3.41289	2.90502	0.00383286	0.0364359
ENSG00000105617	LENG1	-0.3222	2.80981	-2.88138	0.00412734	0.0382291
ENSG00000018869	ZNF582	-0.319141	2.05737	-2.85046	0.00454364	0.0407802
ENSG00000185988	PLK5	-0.762696	3.25366	-2.90228	0.00386601	0.0365979
ENSG00000124313	IQSEC2	-0.225598	6.47561	-2.96563	0.00316315	0.0321515
ENSG00000011523	CEP68	0.314461	4.75031	2.94895	0.00333591	0.0332567
ENSG00000121350	PYROXD1	0.529416	1.79138	2.83742	0.00473037	0.0418799
ENSG00000129538	RNASE1	0.551979	5.55778	2.96123	0.00320792	0.0324584
ENSG00000163431	LMOD1	0.992777	2.91228	2.87706	0.00418336	0.0385711
ENSG00000108771	DHX58	0.502637	3.70469	2.9103	0.00376972	0.0359925
ENSG00000155974	GRIP1	-0.398999	1.97261	-2.84513	0.00461916	0.0412232
ENSG00000130489	SCO2	-0.415411	1.91776	-2.84134	0.00467349	0.0415653
ENSG00000240024	LINC00888	-0.308959	3.11435	-2.88843	0.00403742	0.0376939
ENSG00000162576	MXRA8	0.520154	4.77152	2.9445	0.00338344	0.0335801
ENSG00000144233	AMMECR1L	-0.248257	3.5585	-2.90637	0.00381666	0.0363072
ENSG00000165688	PMPCA	0.244192	5.66484	2.95909	0.0032299	0.0325031
ENSG00000166173	LARP6	-0.347562	5.67077	-2.95822	0.0032389	0.0325394
ENSG00000158258	CLSTN2	-0.56865	5.44803	-2.9536	0.00328687	0.0328941
ENSG00000101972	STAG2	-0.279031	5.28281	-2.95416	0.00328108	0.0328783
ENSG00000162063	CCNF	-0.346597	3.34237	-2.89585	0.00394476	0.037116
ENSG00000188493	C19orf54	-0.399196	2.53713	-2.85996	0.00441176	0.0399286
ENSG00000136870	ZNF189	-0.369053	4.43521	-2.93473	0.00348995	0.0342662
ENSG00000196205	EEF1A1P5	0.442303	2.23789	2.84316	0.00464729	0.0413795
ENSG00000225032	RP11-228B15.4	0.52047	1.95737	2.83163	0.00481548	0.0424645
ENSG00000166105	GLB1L3	-0.290927	4.04363	-2.91954	0.00366154	0.0353057
ENSG00000185278	ZBTB37	-0.304503	4.04589	-2.91917	0.00366583	0.0353253
ENSG00000137628	DDX60	0.923386	1.38213	2.81228	0.00511008	0.0441137
ENSG00000155034	FBXL18	-0.437741	4.61822	-2.93709	0.00346393	0.0341182
ENSG00000254837	AP001372.2	-0.334814	2.73893	-2.86499	0.00434348	0.0394866
ENSG00000151502	VPS26B	-0.201502	6.14774	-2.95293	0.00329391	0.0329433
ENSG00000037897	METTL1	0.527203	1.09556	2.80445	0.00523383	0.0448342
ENSG00000160703	NLRX1	0.307486	3.52793	2.89417	0.00396552	0.0372632
ENSG00000116667	C1orf21	-0.312576	5.86992	-2.95067	0.00331769	0.0331246
ENSG00000006757	PNPLA4	0.40463	3.17476	2.87708	0.00418301	0.0385711
ENSG00000101194	SLC17A9	-0.607383	1.52056	-2.81704	0.00503607	0.043717
ENSG00000168675	LDLRAD4	0.3009	4.98419	2.93781	0.00345597	0.0341045
ENSG00000116679	IVNS1ABP	-0.411181	5.40587	-2.94535	0.00337429	0.033532
ENSG00000166473	PKD1L2	0.819211	2.17584	2.83055	0.00483144	0.042509
ENSG00000188368	PRR19	-0.57157	0.729644	-2.79653	0.00536184	0.0455056
ENSG00000231721	LINC-PINT	-0.325635	4.6176	-2.93035	0.00353862	0.0345276
ENSG00000231500	RPS18	0.346609	7.91785	2.94246	0.00340541	0.0336983
ENSG00000088179	PTPN4	-0.310462	4.74689	-2.93156	0.00352507	0.0344845
ENSG00000111266	DUSP16	-0.307358	4.33365	-2.92026	0.00365331	0.0352483
ENSG00000167994	RAB3IL1	-0.3494	3.3435	-2.88249	0.00411304	0.0381712
ENSG00000224195	RP11-574K11.5	-0.556853	0.727256	-2.79351	0.00541132	0.0457511
ENSG00000053524	MCF2L2	-0.665499	6.13819	-2.94488	0.00337936	0.033561
ENSG00000177453	NIM1K	-0.293924	3.96946	-2.90678	0.00381164	0.0362816
ENSG00000197106	SLC6A17	0.387861	7.02151	2.942	0.00341036	0.0337184
ENSG00000065559	MAP2K4	-0.309047	5.73202	-2.93997	0.00343239	0.0339094
ENSG00000132964	CDK8	-0.269263	3.16888	-2.87226	0.0042464	0.0389181
ENSG00000068400	GRIPAP1	0.190949	7.00027	2.94239	0.00340616	0.0336983
ENSG00000128534	LSM8	0.306438	2.55133	2.8425	0.00465672	0.0414397
ENSG00000091651	ORC6	0.490397	2.09419	2.82296	0.00494554	0.0431717
ENSG00000128052	KDR	0.621979	2.26578	2.82917	0.00485208	0.0426
ENSG00000238058	RP11-432J22.2	0.479144	0.636443	2.78547	0.00554522	0.0462805
ENSG00000185515	BRCC3	0.303095	3.38774	2.87603	0.00419683	0.0386559
ENSG00000266964	FXYD1	0.630467	1.06079	2.79024	0.00546553	0.0458963
ENSG00000167874	TMEM88	0.817639	1.06069	2.7888	0.00548939	0.0460117
ENSG00000143850	PLEKHA6	-0.323725	6.72689	-2.93733	0.0034613	0.0341138
ENSG00000120709	FAM53C	-0.300988	4.94683	-2.92691	0.00357733	0.0347952
ENSG00000185189	NRBP2	0.460981	6.4409	2.93678	0.00346729	0.0341297
ENSG00000116096	SPR	-0.742271	3.61466	-2.88648	0.00406207	0.0378197
ENSG00000134250	NOTCH2	-0.516637	5.51366	-2.93274	0.00351197	0.034439
ENSG00000185920	PTCH1	-0.451548	4.47674	-2.91417	0.00372403	0.0357755
ENSG00000125386	FAM193A	-0.206803	5.30398	-2.93153	0.00352547	0.0344845
ENSG00000166734	CASC4	-0.211951	6.45761	-2.93507	0.00348612	0.0342501
ENSG00000174099	MSRB3	-0.331095	4.00004	-2.89731	0.00392674	0.036993
ENSG00000182957	SPATA13	-0.444801	4.03461	-2.89759	0.00392327	0.0369827
ENSG00000142920	AZIN2	0.298317	4.63683	2.91371	0.00372952	0.0358013
ENSG00000133706	LARS	0.189518	5.91198	2.93243	0.00351543	0.0344512
ENSG00000216863	LY86-AS1	0.449315	2.36006	2.82475	0.0049183	0.042958
ENSG00000168453	HR	0.444026	5.56134	2.92831	0.0035616	0.0346856
ENSG00000111676	ATN1	-0.267474	8.33304	-2.92295	0.00362236	0.035092
ENSG00000135823	STX6	-0.202341	5.04851	-2.92188	0.00363461	0.0351607
ENSG00000072110	ACTN1	-0.30074	6.65156	-2.93064	0.00353535	0.0345276
ENSG00000127483	HP1BP3	-0.300476	6.96215	-2.93019	0.00354045	0.0345276
ENSG00000164603	BMT2	-0.41935	3.17969	-2.85972	0.00441515	0.0399286
ENSG00000108176	DNAJC12	-0.365804	3.86422	-2.88823	0.00403999	0.0376952
ENSG00000113645	WWC1	-0.332604	5.78699	-2.93	0.00354261	0.0345276
ENSG00000163520	FBLN2	0.862843	2.07192	2.80669	0.0051981	0.0446756
ENSG00000131966	ACTR10	0.402462	5.09524	2.91802	0.00367919	0.0353883
ENSG00000139946	PELI2	-0.435585	2.9969	-2.84913	0.00456236	0.0409038
ENSG00000142686	C1orf216	-0.267077	6.42173	-2.92635	0.00358369	0.0348136
ENSG00000225706	PTPRD-AS1	0.534792	2.18911	2.80987	0.00514794	0.0443423
ENSG00000186088	GSAP	0.50617	3.60469	2.86885	0.00429171	0.039199
ENSG00000128641	MYO1B	0.473258	3.99404	2.88439	0.00408873	0.0379682
ENSG00000129993	CBFA2T3	-0.398406	3.82211	-2.88124	0.00412909	0.0382291
ENSG00000001617	SEMA3F	-0.825223	3.57278	-2.8721	0.00424847	0.0389181
ENSG00000144589	STK11IP	-0.346683	4.77266	-2.90739	0.00380436	0.0362566
ENSG00000163239	TDRD10	0.644571	1.03291	2.76842	0.00583933	0.0479897
ENSG00000176490	DIRAS1	0.32975	7.23638	2.91871	0.00367112	0.0353544
ENSG00000144730	IL17RD	0.431621	3.7721	2.86887	0.00429138	0.039199
ENSG00000033100	CHPF2	-0.406265	3.8954	-2.87741	0.00417874	0.0385711
ENSG00000198894	CIPC	-0.40525	5.28249	-2.91355	0.00373131	0.0358013
ENSG00000149582	TMEM25	-0.211897	5.63079	-2.91318	0.00373577	0.035822
ENSG00000162337	LRP5	-0.444724	3.46486	-2.85647	0.00445989	0.0402207
ENSG00000175054	ATR	0.388777	3.575	2.85425	0.00449062	0.0404233
ENSG00000153130	SCOC	0.374572	6.29779	2.9119	0.0037508	0.0358779
ENSG00000168395	ING5	-0.252851	5.40043	-2.90692	0.00381	0.0362816
ENSG00000167699	GLOD4	0.270394	4.99624	2.89779	0.00392078	0.0369816
ENSG00000205544	TMEM256	0.551813	1.2826	2.76131	0.00596593	0.0487634
ENSG00000254999	BRK1	0.247687	6.28101	2.91005	0.00377274	0.0359993
ENSG00000108666	C17orf75	-0.276338	4.74204	-2.89335	0.0039757	0.0372964
ENSG00000143801	PSEN2	0.352807	3.77937	2.85873	0.00442863	0.0400272
ENSG00000169994	MYO7B	1.53379	1.09751	2.75307	0.00611599	0.0494548
ENSG00000167005	NUDT21	0.320562	5.66259	2.90423	0.00384232	0.0364401
ENSG00000198826	ARHGAP11A	-0.631778	1.04366	-2.75559	0.00606968	0.049208
ENSG00000150433	TMEM218	0.376209	2.087	2.78336	0.00558091	0.0464291
ENSG00000180539	C9orf139	0.558026	2.15037	2.78508	0.00555184	0.0463109
ENSG00000167548	KMT2D	-0.278067	6.27727	-2.90485	0.00383486	0.0364359
ENSG00000125875	TBC1D20	-0.17819	5.39961	-2.90016	0.00389176	0.0367747
ENSG00000137074	APTX	0.21822	4.06855	2.86575	0.00433319	0.0394161
ENSG00000155254	MARVELD1	0.459935	2.43265	2.79278	0.0054235	0.0457997
ENSG00000148842	CNNM2	-0.215136	4.43233	-2.87963	0.0041499	0.0383761
ENSG00000164764	SBSPON	-0.470198	1.06469	-2.74819	0.00620636	0.0498914
ENSG00000100100	PIK3IP1	0.692975	4.99039	2.8886	0.00403524	0.0376939
ENSG00000113649	TCERG1	0.248743	5.67798	2.89782	0.00392048	0.0369816
ENSG00000136826	KLF4	-1.09133	2.37662	-2.79698	0.00535447	0.0454678
ENSG00000105499	PLA2G4C	0.413216	4.99573	2.88901	0.00403017	0.0376713
ENSG00000128564	VGF	1.47752	5.67413	2.88641	0.00406303	0.0378197
ENSG00000185008	ROBO2	0.448713	3.57097	2.83836	0.00471669	0.0417825
ENSG00000160469	BRSK1	-0.334542	7.55645	-2.89237	0.00398791	0.037366
ENSG00000162975	KCNF1	0.436836	5.24623	2.88682	0.00405775	0.0378157
ENSG00000152061	RABGAP1L	-0.201211	5.66312	-2.89244	0.00398705	0.037366
ENSG00000138821	SLC39A8	0.58035	2.89182	2.80484	0.00522762	0.0448342
ENSG00000155636	RBM45	0.314851	2.68865	2.79416	0.00540066	0.0457193
ENSG00000168569	TMEM223	0.269051	2.81583	2.79951	0.00531336	0.0452441
ENSG00000169139	UBE2V2	0.195408	6.20276	2.89067	0.00400921	0.0375204
ENSG00000260285	RP11-600F24.7	-0.445477	1.67247	-2.75345	0.00610893	0.0494233
ENSG00000138035	PNPT1	-0.338529	4.93585	-2.87929	0.00415439	0.0383948
ENSG00000168350	DEGS2	0.632463	2.70133	2.79084	0.00545546	0.0458658
ENSG00000224795	NTM-AS1	0.577605	1.58154	2.7471	0.00622672	0.049915
ENSG00000082512	TRAF5	0.427712	3.03694	2.80402	0.00524081	0.0448448
ENSG00000225526	MKRN2OS	-0.474147	1.81521	-2.75638	0.00605534	0.0491429
ENSG00000162551	ALPL	0.728371	4.29486	2.85643	0.00446036	0.0402207
ENSG00000198301	SDAD1	0.329331	3.44678	2.8212	0.00497223	0.0433803
ENSG00000196967	ZNF585A	0.314299	3.42085	2.81928	0.00500158	0.0435389
ENSG00000010319	SEMA3G	1.02941	3.36331	2.81229	0.00510983	0.0441137
ENSG00000172340	SUCLG2	0.450024	3.35319	2.81345	0.00509173	0.0441019
ENSG00000148411	NACC2	-0.384454	7.40515	-2.87964	0.00414978	0.0383761
ENSG00000158296	SLC13A3	0.470753	4.08866	2.8437	0.0046395	0.0413574
ENSG00000145721	LIX1	0.809365	3.56183	2.81809	0.00501998	0.0436259
ENSG00000114942	EEF1B2	0.299388	6.35456	2.88149	0.00412587	0.0382291
ENSG00000227063	RPL41P1	0.464556	3.88917	2.8345	0.00477313	0.0421626
ENSG00000214194	LINC00998	0.340787	3.38929	2.81164	0.00512007	0.0441755
ENSG00000105556	MIER2	-0.330281	3.77251	-2.83254	0.00480201	0.0423937
ENSG00000105607	GCDH	0.342032	4.21368	2.84533	0.00461618	0.0412232
ENSG00000109118	PHF12	-0.214011	4.78015	-2.86446	0.00435056	0.0395279
ENSG00000085662	AKR1B1	-0.270172	5.68871	-2.87569	0.00420119	0.0386669
ENSG00000090487	SPG21	-0.211938	5.07229	-2.86906	0.00428884	0.039199
ENSG00000131669	NINJ1	-0.331856	4.64529	-2.86005	0.00441064	0.0399286
ENSG00000249087	ZNF436-AS1	0.488354	3.37854	2.80842	0.0051708	0.0444654
ENSG00000162073	PAQR4	0.369424	3.21168	2.80238	0.00526704	0.0449951
ENSG00000139629	GALNT6	-0.730651	2.76089	-2.78763	0.0055091	0.0461025
ENSG00000109089	CDR2L	-0.314893	4.48263	-2.85515	0.00447815	0.0403578
ENSG00000011021	CLCN6	-0.189818	5.92277	-2.87531	0.00420622	0.0386902
ENSG00000214595	EML6	0.325862	4.33221	2.84662	0.00459781	0.0411505
ENSG00000134030	CTIF	-0.250136	7.33591	-2.87357	0.00422912	0.038855
ENSG00000064393	HIPK2	-0.607304	8.59376	-2.86296	0.00437087	0.039639
ENSG00000176018	LYSMD3	-0.345074	2.80509	-2.78432	0.00556463	0.0463541
ENSG00000188536	HBA2	1.75159	5.63891	2.86839	0.00429785	0.0392091
ENSG00000164976	KIAA1161	-0.522958	5.77574	-2.87266	0.00424106	0.0389181
ENSG00000204310	AGPAT1	0.34322	4.11063	2.8359	0.00475245	0.0420277
ENSG00000092094	OSGEP	0.444556	5.36562	2.86727	0.00431281	0.0392952
ENSG00000171530	TBCA	0.290418	5.71052	2.86978	0.00427921	0.0391766
ENSG00000115568	ZNF142	-0.205921	4.66534	-2.85392	0.00449521	0.0404413
ENSG00000142798	HSPG2	0.709514	2.95242	2.78386	0.00557247	0.0463836
ENSG00000169427	KCNK9	-0.435648	3.30962	-2.80446	0.00523378	0.0448342
ENSG00000162706	CADM3	-0.234051	6.85549	-2.86841	0.00429754	0.0392091
ENSG00000204428	LY6G5C	-0.621928	2.3232	-2.75778	0.00602971	0.0490656
ENSG00000135185	TMEM243	-0.365048	3.12471	-2.79177	0.00544015	0.0458658
ENSG00000159921	GNE	-0.305509	4.48952	-2.84522	0.00461778	0.0412232
ENSG00000169918	OTUD7A	-0.238816	5.42915	-2.86401	0.00435664	0.0395601
ENSG00000131591	C1orf159	0.393222	4.36062	2.83897	0.00470774	0.0417507
ENSG00000169926	KLF13	-0.258774	6.43287	-2.86712	0.00431485	0.0392952
ENSG00000101577	LPIN2	-0.324242	5.50908	-2.86343	0.00436451	0.0396085
ENSG00000162231	NXF1	-0.355429	5.93266	-2.86589	0.0043313	0.0394161
ENSG00000232859	LYRM9	0.736265	4.2453	2.83117	0.00482231	0.0424723
ENSG00000160688	FLAD1	0.212341	4.07787	2.82706	0.00488362	0.0427892
ENSG00000125611	CHCHD5	0.35113	2.866	2.77174	0.00578096	0.0475853
ENSG00000185950	IRS2	-0.36424	6.98129	-2.86281	0.00437296	0.039639
ENSG00000037637	FBXO42	-0.226699	4.72397	-2.84757	0.00458442	0.0410779
ENSG00000066382	MPPED2	0.284506	3.90501	2.81724	0.00503301	0.0437148
ENSG00000185339	TCN2	0.580571	3.5787	2.80166	0.00527866	0.0450449
ENSG00000105856	HBP1	-0.314075	3.78866	-2.81437	0.0050774	0.0440267
ENSG00000147676	MAL2	0.34008	4.32375	2.82816	0.00486705	0.0426777
ENSG00000132819	RBM38	-0.418743	4.15961	-2.82912	0.00485271	0.0426
ENSG00000100979	PLTP	-0.396183	5.60776	-2.85767	0.00444328	0.0401363
ENSG00000029993	HMGB3	0.502079	3.94818	2.81279	0.00510201	0.0441137
ENSG00000142186	SCYL1	-0.227351	5.84435	-2.85665	0.0044574	0.0402207
ENSG00000157259	GATAD1	0.330484	5.43021	2.85275	0.00451152	0.0405646
ENSG00000248593	DSTNP2	-0.428059	2.76746	-2.76316	0.00593282	0.0486164
ENSG00000058335	RASGRF1	0.382169	5.98038	2.85029	0.00454596	0.0407802
ENSG00000122729	ACO1	0.266447	4.85534	2.83866	0.00471223	0.0417668
ENSG00000130522	JUND	-0.538534	8.12859	-2.84407	0.00463419	0.0413337
ENSG00000103326	CAPN15	-0.471515	4.9158	-2.84092	0.00467946	0.0415946
ENSG00000143315	PIGM	-0.336384	3.54814	-2.79515	0.00538451	0.045673
ENSG00000075399	VPS9D1	-0.320234	5.94173	-2.85078	0.00453908	0.0407654
ENSG00000127125	PPCS	0.331672	3.79569	2.80052	0.00529699	0.0451519
ENSG00000187079	TEAD1	-0.363548	4.64338	-2.83219	0.00480708	0.0424144
ENSG00000117597	DIEXF	-0.266276	3.35125	-2.78178	0.00560782	0.0465784
ENSG00000159348	CYB5R1	0.321402	4.59226	2.82619	0.00489671	0.0428414
ENSG00000004866	ST7	-0.256803	4.01559	-2.80917	0.0051589	0.0444122
ENSG00000170632	ARMC10	0.227597	4.55148	2.82499	0.00491473	0.0429509
ENSG00000135297	MTO1	-0.25433	3.44711	-2.78425	0.00556594	0.0463541
ENSG00000040633	PHF23	-0.327415	4.69889	-2.83024	0.00483606	0.0425257
ENSG00000104859	CLASRP	-0.385687	6.22562	-2.84689	0.00459404	0.0411404
ENSG00000169641	LUZP1	-0.301817	6.21835	-2.84576	0.00461018	0.0412232
ENSG00000100330	MTMR3	-0.282792	3.62388	-2.79073	0.00545728	0.0458658
ENSG00000214026	MRPL23	-1.10382	3.82061	-2.80424	0.00523728	0.0448392
ENSG00000110315	RNF141	0.32783	5.49321	2.84038	0.00468739	0.0416176
ENSG00000143493	INTS7	-0.310626	3.02692	-2.76159	0.00596098	0.048758
ENSG00000146216	TTBK1	-0.306634	6.22346	-2.84341	0.00464363	0.0413705
ENSG00000173114	LRRN3	-0.430804	4.8304	-2.83122	0.00482151	0.0424723
ENSG00000142185	TRPM2	-0.345374	5.64331	-2.8396	0.00469862	0.0416936
ENSG00000164687	FABP5	0.77706	3.10527	2.75739	0.00603697	0.0490961
ENSG00000102904	TSNAXIP1	-0.373098	3.63998	-2.78724	0.00551548	0.0461311
ENSG00000136936	XPA	0.295956	3.9884	2.79899	0.00532186	0.0452896
ENSG00000196972	SMIM10L2B	0.369323	5.42507	2.83102	0.00482454	0.0424723
ENSG00000170456	DENND5B	-0.265762	5.69719	-2.83519	0.00476299	0.0420969
ENSG00000133805	AMPD3	0.429311	3.71615	2.78135	0.00561503	0.0466135
ENSG00000120509	PDZD11	0.33128	4.49718	2.81089	0.00513188	0.0442529
ENSG00000118997	DNAH7	0.617826	3.26118	2.7564	0.00605493	0.0491429
ENSG00000152495	CAMK4	0.328091	4.73335	2.81241	0.00510807	0.0441137
ENSG00000251322	SHANK3	-0.413671	7.66353	-2.82677	0.004888	0.0427892
ENSG00000153487	ING1	-0.328329	3.84897	-2.78458	0.00556027	0.0463541
ENSG00000076706	MCAM	0.550298	5.03908	2.81825	0.00501742	0.0436259
ENSG00000095002	MSH2	0.308131	4.16149	2.79255	0.00542725	0.0457997
ENSG00000184677	ZBTB40	-0.346606	4.41286	-2.80347	0.00524949	0.0448944
ENSG00000172534	HCFC1	-0.307291	5.99853	-2.82546	0.00490768	0.0429133
ENSG00000102317	RBM3	0.921895	5.06832	2.81041	0.00513934	0.0442927
ENSG00000140992	PDPK1	-0.230594	5.48254	-2.8187	0.00501051	0.0435923
ENSG00000181852	RNF41	-0.211658	5.75324	-2.82052	0.00498262	0.0433981
ENSG00000133114	GPALPP1	0.25212	4.58356	2.79949	0.00531361	0.0452441
ENSG00000167074	TEF	-0.390877	6.79107	-2.82059	0.00498154	0.0433981
ENSG00000174521	TTC9B	-0.461549	6.32938	-2.82078	0.00497875	0.0433981
ENSG00000163170	BOLA3	0.348009	3.41625	2.75172	0.00614073	0.0495777
ENSG00000181215	C4orf50	-0.458604	3.89806	-2.77626	0.00570244	0.0471381
ENSG00000196652	ZKSCAN5	-0.180559	3.95188	-2.77643	0.00569952	0.0471381
ENSG00000162989	KCNJ3	-0.287306	5.43587	-2.81277	0.00510237	0.0441137
ENSG00000162923	WDR26	-0.210789	5.81313	-2.81553	0.00505941	0.0438952
ENSG00000189410	SH2D5	0.406906	5.21285	2.8028	0.00526021	0.0449614
ENSG00000108641	B9D1	0.372747	3.74016	2.76189	0.00595562	0.048758
ENSG00000130997	POLN	-0.448453	3.3736	-2.75035	0.00616609	0.0497051
ENSG00000185591	SP1	-0.308787	4.51746	-2.79301	0.00541962	0.0457963
ENSG00000135390	ATP5G2	0.282132	7.00316	2.81382	0.00508603	0.044077
ENSG00000132359	RAP1GAP2	-0.368881	6.04681	-2.81232	0.0051095	0.0441137
ENSG00000183196	CHST6	-0.734926	3.94405	-2.77377	0.00574554	0.0473939
ENSG00000182963	GJC1	-0.580499	3.88993	-2.77191	0.00577794	0.0475853
ENSG00000141519	CCDC40	-0.55296	3.5908	-2.7586	0.00601499	0.0490656
ENSG00000102981	PARD6A	-0.39007	4.57426	-2.79103	0.0054524	0.0458658
ENSG00000135926	TMBIM1	0.728863	6.0993	2.80892	0.00516286	0.0444217
ENSG00000117461	PIK3R3	-0.378695	4.77747	-2.79392	0.00540464	0.0457193
ENSG00000083123	BCKDHB	0.455484	3.61126	2.74737	0.00622164	0.049915
ENSG00000166446	CDYL2	-0.353058	4.30426	-2.77901	0.00565513	0.0468687
ENSG00000120029	C10orf76	-0.185219	4.59249	-2.7881	0.00550117	0.0460609
ENSG00000166206	GABRB3	-0.236059	6.01146	-2.80465	0.0052307	0.0448342
ENSG00000169957	ZNF768	-0.457082	5.48903	-2.80513	0.00522295	0.0448342
ENSG00000112406	HECA	-0.359073	4.77229	-2.79113	0.0054507	0.0458658
ENSG00000118705	RPN2	0.237807	5.24886	2.79797	0.00533828	0.0453798
ENSG00000185513	L3MBTL1	0.334234	4.37784	2.77381	0.00574477	0.0473939
ENSG00000166562	SEC11C	0.449492	5.34324	2.79713	0.00535212	0.0454678
ENSG00000167889	MGAT5B	-0.355359	6.86511	-2.80077	0.00529299	0.0451425
ENSG00000130779	CLIP1	-0.243162	6.44429	-2.80203	0.00527275	0.0450191
ENSG00000147130	ZMYM3	-0.216201	5.55097	-2.79821	0.00533438	0.0453713
ENSG00000140015	KCNH5	-0.480734	3.6847	-2.74808	0.00620841	0.0498914
ENSG00000104774	MAN2B1	-0.334264	3.90073	-2.75776	0.00603008	0.0490656
ENSG00000065717	TLE2	-0.406428	5.26876	-2.79482	0.00538987	0.0456739
ENSG00000087903	RFX2	-0.395196	3.74543	-2.74734	0.00622214	0.049915
ENSG00000178075	GRAMD1C	-0.421942	3.84513	-2.74979	0.00617654	0.0497413
ENSG00000134824	FADS2	0.555544	7.2005	2.79478	0.00539047	0.0456739
ENSG00000197147	LRRC8B	0.266145	5.23658	2.78634	0.00553074	0.0462091
ENSG00000120129	DUSP1	-0.734798	5.56385	-2.79149	0.0054447	0.0458658
ENSG00000118162	KPTN	-0.430374	3.86687	-2.74879	0.0061951	0.0498358
ENSG00000105245	NUMBL	0.329051	6.04342	2.79245	0.00542883	0.0457997
ENSG00000146648	EGFR	-0.571686	4.55664	-2.77123	0.00578991	0.0476338
ENSG00000144959	NCEH1	-0.340172	5.05126	-2.77885	0.00565781	0.0468687
ENSG00000115993	TRAK2	-0.453546	5.59157	-2.78993	0.00547066	0.0458963
ENSG00000058453	CROCC	-0.449585	5.83068	-2.7901	0.00546787	0.0458963
ENSG00000158286	RNF207	-0.406559	4.33052	-2.76307	0.0059343	0.0486164
ENSG00000116717	GADD45A	1.05684	4.19013	2.74977	0.00617696	0.0497413
ENSG00000071655	MBD3	-0.516059	6.1308	-2.78981	0.00547268	0.0458963
ENSG00000176049	JAKMIP2	-0.260387	4.96694	-2.77902	0.00565483	0.0468687
ENSG00000156650	KAT6B	-0.287109	5.40967	-2.78574	0.00554071	0.0462676
ENSG00000085117	CD82	0.44193	4.96797	2.77559	0.00571393	0.0472081
ENSG00000117525	F3	1.09336	5.86502	2.78295	0.00558795	0.0464629
ENSG00000133398	MED10	0.282633	4.52819	2.75935	0.00600141	0.0489859
ENSG00000144868	TMEM108	-0.296927	4.12646	-2.74726	0.00622372	0.049915
ENSG00000188643	S100A16	0.496459	4.81346	2.76499	0.00590003	0.0484119
ENSG00000110987	BCL7A	-0.196378	5.47836	-2.77839	0.00566574	0.0469094
ENSG00000167703	SLC43A2	0.453463	6.15228	2.78208	0.00560267	0.0465605
ENSG00000055118	KCNH2	-0.26284	4.72456	-2.7652	0.00589627	0.0484066
ENSG00000110435	PDHX	0.286188	4.49438	2.75533	0.0060744	0.0492207
ENSG00000069248	NUP133	0.305142	4.58867	2.75837	0.00601907	0.0490656
ENSG00000198816	ZNF358	-0.615342	6.24449	-2.78109	0.00561955	0.0466261
ENSG00000259623	RP11-156E6.1	-0.240095	4.67417	-2.76096	0.0059722	0.048773
ENSG00000163637	PRICKLE2	-0.296721	4.92104	-2.76629	0.0058769	0.048273
ENSG00000156475	PPP2R2B	0.251276	6.621	2.77672	0.00569438	0.0471215
ENSG00000135720	DYNC1LI2	-0.425939	6.90408	-2.77539	0.00571739	0.0472116
ENSG00000215041	NEURL4	-0.311971	4.98409	-2.76348	0.00592711	0.0486085
ENSG00000158545	ZC3H18	-0.221185	5.44128	-2.772	0.00577636	0.0475853
ENSG00000171435	KSR2	-0.343796	4.59157	-2.75182	0.00613895	0.0495777
ENSG00000198055	GRK6	-0.243511	4.67295	-2.755	0.00608049	0.0492444
ENSG00000160877	NACC1	-0.32074	5.88907	-2.77192	0.00577777	0.0475853
ENSG00000088881	EBF4	-0.410755	4.36404	-2.74678	0.00623259	0.0499312
ENSG00000102024	PLS3	0.387663	4.97023	2.7579	0.00602754	0.0490656
ENSG00000167535	CACNB3	-0.290865	6.15794	-2.7703	0.00580615	0.0477421
ENSG00000175309	PHYKPL	0.300709	5.17369	2.76166	0.00595969	0.048758
ENSG00000102226	USP11	0.228124	8.2421	2.75468	0.00608634	0.0492662
ENSG00000121766	ZCCHC17	0.330184	5.58918	2.7612	0.0059679	0.0487634
ENSG00000139631	CSAD	0.330696	4.88463	2.74706	0.00622736	0.049915
ENSG00000071889	FAM3A	0.262669	5.56346	2.75617	0.0060592	0.0491486
ENSG00000110651	CD81	0.271902	8.24017	2.7507	0.00615964	0.0496788
ENSG00000142156	COL6A1	-0.427877	7.146	-2.7569	0.00604573	0.0491226
ENSG00000089041	P2RX7	-0.625061	6.0449	-2.75791	0.00602735	0.0490656
ENSG00000179632	MAF1	-0.329413	5.9886	-2.75686	0.00604654	0.0491226
ENSG00000218739	CEBPZOS	0.415133	5.60411	2.75175	0.00614027	0.0495777
ENSG00000112787	FBRSL1	-0.33344	6.18452	-2.74951	0.00618174	0.0497541

## Sheet: TableS9
Supplementary Table 9: Targets of miR-132, miR-29a, respectively, in cognitive trajectory at the transcript level and their gene co-expression module assignment based on SpeakEasy
Targets of miR-132 in cognitive trajectory at the transcript level and their assigned module based on SpeakEasy in Mostafavi et al 2018
Gene	Gene.name	Ensembl ID	SpeakEasy_coexpression_module
ADCYAP1	adenylate cyclase activating polypeptide 1 (pituitary)	ENSG00000141433	m12
AFF2	AF4/FMR2 family, member 2	ENSG00000155966	none
AMD1	adenosylmethionine decarboxylase 1	ENSG00000123505	m117
AMOT	angiomotin	ENSG00000126016	m107
ANKRD40	ankyrin repeat domain 40	ENSG00000154945	m109
ARHGAP17	Rho GTPase activating protein 17	ENSG00000140750	m8
BMPR1A	bone morphogenetic protein receptor, type IA	ENSG00000107779	m111
BRCA1	breast cancer 1, early onset	ENSG00000012048	none
BRWD1	bromodomain and WD repeat domain containing 1	ENSG00000185658	m127
C11orf87	chromosome 11 open reading frame 87	ENSG00000185742	m23
CC2D1B	coiled-coil and C2 domain containing 1B	ENSG00000154222	m5
CELSR3	cadherin, EGF LAG seven-pass G-type receptor 3	ENSG00000008300	m17
CHST11	carbohydrate (chondroitin 4) sulfotransferase 11	ENSG00000171310	m109
CLMN	calmin (calponin-like, transmembrane)	ENSG00000165959	m110
CLSTN2	calsyntenin 2	ENSG00000158258	m21
COL4A4	collagen, type IV, alpha 4	ENSG00000081052	none
CYB5R4	cytochrome b5 reductase 4	ENSG00000065615	none
DIAPH1	diaphanous-related formin 1	ENSG00000131504	m16
DYNC1LI2	dynein, cytoplasmic 1, light intermediate chain 2	ENSG00000135720	m110
EP300	E1A binding protein p300	ENSG00000100393	m118
FBXO42	F-box protein 42	ENSG00000037637	m117
FOXN3	forkhead box N3	ENSG00000053254	m109
GAB1	GRB2-associated binding protein 1	ENSG00000109458	m111
GOLM1	golgi membrane protein 1	ENSG00000135052	m107
GTDC1	glycosyltransferase-like domain containing 1	ENSG00000121964	m170
H3F3B	H3 histone, family 3B (H3.3B)	ENSG00000132475	m113
HMGN2	high mobility group nucleosomal binding domain 2	ENSG00000198830	m122
KCNJ6	potassium inwardly-rectifying channel, subfamily J, member 6	ENSG00000157542	m17
KCNN3	potassium intermediate/small conductance calcium-activated channel, subfamily N, member 3	ENSG00000143603	m5
KIAA1958	KIAA1958	ENSG00000165185	none
MAP3K3	mitogen-activated protein kinase kinase kinase 3	ENSG00000198909	m5
MAPKBP1	mitogen-activated protein kinase binding protein 1	ENSG00000137802	m17
MECP2	methyl CpG binding protein 2 (Rett syndrome)	ENSG00000169057	m9
MEPCE	methylphosphate capping enzyme	ENSG00000146834	m7
MITF	microphthalmia-associated transcription factor	ENSG00000187098	none
MTF1	metal-regulatory transcription factor 1	ENSG00000188786	m109
MTMR10	myotubularin related protein 10	ENSG00000166912	m111
NACC2	NACC family member 2, BEN and BTB (POZ) domain containing	ENSG00000148411	m111
NCALD	neurocalcin delta	ENSG00000104490	m23
NFATC2	nuclear factor of activated T-cells, cytoplasmic, calcineurin-dependent 2	ENSG00000101096	none
NFIB	nuclear factor I/B	ENSG00000147862	m109
NTNG1	netrin G1	ENSG00000162631	m22
PDE7B	phosphodiesterase 7B	ENSG00000171408	m122
PIK3IP1	phosphoinositide-3-kinase interacting protein 1	ENSG00000100100	m106
PLK5	polo-like kinase 5	ENSG00000185988	m6
PPM1G	protein phosphatase, Mg2+/Mn2+ dependent, 1G	ENSG00000115241	m7
PRICKLE2	prickle homolog 2 (Drosophila)	ENSG00000163637	m119
PTCH1	patched 1	ENSG00000185920	m108
RAB6B	RAB6B, member RAS oncogene family	ENSG00000154917	m23
RNF24	ring finger protein 24	ENSG00000101236	m4
RPH3A	rabphilin 3A homolog (mouse)	ENSG00000089169	m14
SALL3	sal-like 3 (Drosophila)	ENSG00000256463	m109
SAP30L	SAP30-like	ENSG00000164576	m114
SEPHS1	selenophosphate synthetase 1	ENSG00000086475	m121
SIRT1	sirtuin 1	ENSG00000096717	m109
SLC8A1	solute carrier family 8 (sodium/calcium exchanger), member 1	ENSG00000183023	m21
SOX5	SRY (sex determining region Y)-box 5	ENSG00000134532	none
TADA2B	transcriptional adaptor 2B	ENSG00000173011	m119
TAF4	TAF4 RNA polymerase II, TATA box binding protein (TBP)-associated factor, 135kDa	ENSG00000130699	m109
TCF7L1	transcription factor 7-like 1 (T-cell specific, HMG-box)	ENSG00000152284	m109
TEAD1	TEA domain family member 1 (SV40 transcriptional enhancer factor)	ENSG00000187079	m107
TMEM2	transmembrane protein 2	ENSG00000135048	m115
ZBTB34	zinc finger and BTB domain containing 34	ENSG00000177125	none
ZNF652	zinc finger protein 652	ENSG00000198740	m5
Targets of miR-29a in cognitive trajectory at the transcript level and their assigned module based on SpeakEasy in Mostafavi et al 2018
Gene	Gene.name	Ensembl ID	SpeakEasy_coexpression_module
ADAMTS2	ADAM metallopeptidase with thrombospondin type 1 motif, 2	ENSG00000087116	m17
ADCYAP1R1	adenylate cyclase activating polypeptide 1 (pituitary) receptor type I	ENSG00000078549	m107
AMMECR1L	AMMECR1-like	ENSG00000144233	m119
AMOT	angiomotin	ENSG00000126016	m107
AP4E1	adaptor-related protein complex 4, epsilon 1 subunit	ENSG00000081014	none
ARHGAP31	Rho GTPase activating protein 31	ENSG00000031081	m107
ARRDC3	arrestin domain containing 3	ENSG00000113369	m115
ARRDC4	arrestin domain containing 4	ENSG00000140450	m106
B3GALT1	UDP-Gal:betaGlcNAc beta 1,3-galactosyltransferase, polypeptide 1	ENSG00000172318	none
BCL7A	B-cell CLL/lymphoma 7A	ENSG00000110987	m21
BRWD1	bromodomain and WD repeat domain containing 1	ENSG00000185658	m127
BSDC1	BSD domain containing 1	ENSG00000160058	m119
C11orf87	chromosome 11 open reading frame 87	ENSG00000185742	m23
C1orf21	chromosome 1 open reading frame 21	ENSG00000116667	m119
C2orf88	chromosome 2 open reading frame 88	ENSG00000187699	none
C4orf32	chromosome 4 open reading frame 32	ENSG00000174749	none
CAMK2G	calcium/calmodulin-dependent protein kinase II gamma	ENSG00000148660	m7
CAMK4	calcium/calmodulin-dependent protein kinase IV	ENSG00000152495	m23
CAMKK2	calcium/calmodulin-dependent protein kinase kinase 2, beta	ENSG00000110931	m23
CBX5	chromobox homolog 5	ENSG00000094916	m118
CHIC2	cysteine-rich hydrophobic domain 2	ENSG00000109220	m117
CLMN	calmin (calponin-like, transmembrane)	ENSG00000165959	m110
CNNM2	cyclin M2	ENSG00000148842	m23
COL11A1	collagen, type XI, alpha 1	ENSG00000060718	m17
COL21A1	collagen, type XXI, alpha 1	ENSG00000124749	m6
COL27A1	collagen, type XXVII, alpha 1	ENSG00000196739	m5
COL4A1	collagen, type IV, alpha 1	ENSG00000187498	m115
COL4A3	collagen, type IV, alpha 3 (Goodpasture antigen)	ENSG00000169031	none
COL4A4	collagen, type IV, alpha 4	ENSG00000081052	none
COL5A3	collagen, type V, alpha 3	ENSG00000080573	m109
COL7A1	collagen, type VII, alpha 1	ENSG00000114270	m1
CPEB3	cytoplasmic polyadenylation element binding protein 3	ENSG00000107864	m118
CPM	carboxypeptidase M	ENSG00000135678	m110
DAB2IP	DAB2 interacting protein	ENSG00000136848	m7
DENND5B	DENN/MADD domain containing 5B	ENSG00000170456	m17
DIRAS1	DIRAS family, GTP-binding RAS-like 1	ENSG00000176490	m12
DLG2	discs, large homolog 2 (Drosophila)	ENSG00000150672	m16
DNAJB11	DnaJ (Hsp40) homolog, subfamily B, member 11	ENSG00000090520	m117
EML6	echinoderm microtubule associated protein like 6	ENSG00000214595	m12
EPB41L1	erythrocyte membrane protein band 4.1-like 1	ENSG00000088367	m22
ETV4	ets variant 4	ENSG00000175832	none
FAM101B	family with sequence similarity 101, member B	ENSG00000183688	m7
FAM131B	family with sequence similarity 131, member B	ENSG00000159784	m214
FAM13B	family with sequence similarity 13, member B	ENSG00000031003	m118
FAM53C	family with sequence similarity 53, member C	ENSG00000120709	m17
FAM57B	family with sequence similarity 57, member B	ENSG00000149926	m17
FAM84B	family with sequence similarity 84, member B	ENSG00000168672	m110
FBXL18	F-box and leucine-rich repeat protein 18	ENSG00000155034	m18
FBXO42	F-box protein 42	ENSG00000037637	m117
FCHO1	FCH domain only 1	ENSG00000130475	m6
FNDC5	fibronectin type III domain containing 5	ENSG00000160097	m12
FOXN3	forkhead box N3	ENSG00000053254	m109
FRAT2	frequently rearranged in advanced T-cell lymphomas 2	ENSG00000181274	m17
G3BP1	GTPase activating protein (SH3 domain) binding protein 1	ENSG00000145907	m111
GAB1	GRB2-associated binding protein 1	ENSG00000109458	m111
GLB1L	galactosidase, beta 1-like	ENSG00000163521	m2
GPCPD1	glycerophosphocholine phosphodiesterase GDE1 homolog (S. cerevisiae)	ENSG00000125772	m137
GRAMD1B	GRAM domain containing 1B	ENSG00000023171	m16
GRIP1	glutamate receptor interacting protein 1	ENSG00000155974	none
GRM4	glutamate receptor, metabotropic 4	ENSG00000124493	m17
GSTA4	glutathione S-transferase alpha 4	ENSG00000170899	m13
GTDC1	glycosyltransferase-like domain containing 1	ENSG00000121964	m170
HBP1	HMG-box transcription factor 1	ENSG00000105856	m109
HDAC4	histone deacetylase 4	ENSG00000068024	m17
HDGF	hepatoma-derived growth factor	ENSG00000143321	m109
HIF3A	hypoxia inducible factor 3, alpha subunit	ENSG00000124440	m108
HLF	hepatic leukemia factor	ENSG00000108924	m21
IFFO2	intermediate filament family orphan 2	ENSG00000169991	m17
IL17RD	interleukin 17 receptor D	ENSG00000144730	m107
IMPDH1	IMP (inosine 5'-monophosphate) dehydrogenase 1	ENSG00000106348	m6
IRS1	insulin receptor substrate 1	ENSG00000169047	m119
ISLR2	immunoglobulin superfamily containing leucine-rich repeat 2	ENSG00000167178	m19
ITGA11	integrin, alpha 11	ENSG00000137809	none
KCNJ6	potassium inwardly-rectifying channel, subfamily J, member 6	ENSG00000157542	m17
KDM2A	lysine (K)-specific demethylase 2A	ENSG00000173120	m119
KIF5A	kinesin family member 5A	ENSG00000155980	m111
KIF5B	kinesin family member 5B	ENSG00000170759	m109
KLF4	Kruppel-like factor 4 (gut)	ENSG00000136826	m111
LDLRAD3	low density lipoprotein receptor class A domain containing 3	ENSG00000179241	m113
LDLRAD4	low density lipoprotein receptor class A domain containing 4	ENSG00000168675	none
MAP4K4	mitogen-activated protein kinase kinase kinase kinase 4	ENSG00000071054	m110
MAPKBP1	mitogen-activated protein kinase binding protein 1	ENSG00000137802	m17
MAZ	MYC-associated zinc finger protein (purine-binding transcription factor)	ENSG00000103495	m4
MOG	myelin oligodendrocyte glycoprotein	ENSG00000204655	m110
MTSS1L	metastasis suppressor 1-like	ENSG00000132613	m109
MXI1	MAX interactor 1, dimerization protein	ENSG00000119950	m109
MYCN	v-myc avian myelocytomatosis viral oncogene neuroblastoma derived homolog	ENSG00000134323	none
NEBL	nebulette	ENSG00000078114	m107
NFATC4	nuclear factor of activated T-cells, cytoplasmic, calcineurin-dependent 4	ENSG00000100968	m5
NFIB	nuclear factor I/B	ENSG00000147862	m109
NFIC	nuclear factor I/C (CCAAT-binding transcription factor)	ENSG00000141905	m7
NLRX1	NLR family member X1	ENSG00000160703	m2
NOTCH2	notch 2	ENSG00000134250	m107
ORAI2	ORAI calcium release-activated calcium modulator 2	ENSG00000160991	m17
PDHX	pyruvate dehydrogenase complex, component X	ENSG00000110435	m126
PER1	period circadian clock 1	ENSG00000179094	m109
PGAP2	post-GPI attachment to proteins 2	ENSG00000148985	m2
PHF21A	PHD finger protein 21A	ENSG00000135365	m109
PIK3R3	phosphoinositide-3-kinase, regulatory subunit 3 (gamma)	ENSG00000117461	m130
PLAG1	pleiomorphic adenoma gene 1	ENSG00000181690	none
PLEKHA1	pleckstrin homology domain containing, family A (phosphoinositide binding specific) member 1	ENSG00000107679	m21
PLXDC2	plexin domain containing 2	ENSG00000120594	none
PPM1D	protein phosphatase, Mg2+/Mn2+ dependent, 1D	ENSG00000170836	none
PRELP	proline/arginine-rich end leucine-rich repeat protein	ENSG00000188783	m109
PRICKLE2	prickle homolog 2 (Drosophila)	ENSG00000163637	m119
PSD2	pleckstrin and Sec7 domain containing 2	ENSG00000146005	m107
PTP4A1	protein tyrosine phosphatase type IVA, member 1	ENSG00000112245	m127
PTPN4	protein tyrosine phosphatase, non-receptor type 4 (megakaryocyte)	ENSG00000088179	m21
PXMP4	peroxisomal membrane protein 4, 24kDa	ENSG00000101417	m123
RAB6B	RAB6B, member RAS oncogene family	ENSG00000154917	m23
RARB	retinoic acid receptor, beta	ENSG00000077092	m23
RERE	arginine-glutamic acid dipeptide (RE) repeats	ENSG00000142599	m109
RMND5A	required for meiotic nuclear division 5 homolog A (S. cerevisiae)	ENSG00000153561	m119
RNF141	ring finger protein 141	ENSG00000110315	m107
RP11-192H23.4	Uncharacterized protein	ENSG00000258472	m6
SAMD4A	sterile alpha motif domain containing 4A	ENSG00000020577	m115
SAP30L	SAP30-like	ENSG00000164576	m114
SCN7A	sodium channel, voltage-gated, type VII, alpha subunit	ENSG00000136546	none
SESN1	sestrin 1	ENSG00000080546	m119
SGCB	sarcoglycan, beta (43kDa dystrophin-associated glycoprotein)	ENSG00000163069	m111
SGK1	serum/glucocorticoid regulated kinase 1	ENSG00000118515	m110
SH3PXD2B	SH3 and PX domains 2B	ENSG00000174705	m109
SIDT2	SID1 transmembrane family, member 2	ENSG00000149577	m108
SIRT1	sirtuin 1	ENSG00000096717	m109
SKI	v-ski avian sarcoma viral oncogene homolog	ENSG00000157933	m109
SLC16A14	solute carrier family 16, member 14	ENSG00000163053	m125
SLC30A3	solute carrier family 30 (zinc transporter), member 3	ENSG00000115194	m12
SLC43A2	solute carrier family 43 (amino acid system L transporter), member 2	ENSG00000167703	m2
SLC6A17	solute carrier family 6 (neutral amino acid transporter), member 17	ENSG00000197106	m23
SLITRK3	SLIT and NTRK-like family, member 3	ENSG00000121871	m125
SOX12	SRY (sex determining region Y)-box 12	ENSG00000177732	m7
SP1	Sp1 transcription factor	ENSG00000185591	m111
STAG2	stromal antigen 2	ENSG00000101972	m111
STK35	serine/threonine kinase 35	ENSG00000125834	m17
SVEP1	sushi, von Willebrand factor type A, EGF and pentraxin domain containing 1	ENSG00000165124	none
SVIL	supervillin	ENSG00000197321	none
SYNCRIP	synaptotagmin binding, cytoplasmic RNA interacting protein	ENSG00000135316	m111
TADA2B	transcriptional adaptor 2B	ENSG00000173011	m119
TET1	tet methylcytosine dioxygenase 1	ENSG00000138336	none
TGIF2	TGFB-induced factor homeobox 2	ENSG00000118707	none
THOC1	THO complex 1	ENSG00000079134	m8
THPO	thrombopoietin	ENSG00000090534	m12
TIGD5	tigger transposable element derived 5	ENSG00000179886	m4
TIMM8B	translocase of inner mitochondrial membrane 8 homolog B (yeast)	ENSG00000150779	m123
TMEM127	transmembrane protein 127	ENSG00000135956	m18
TMUB2	transmembrane and ubiquitin-like domain containing 2	ENSG00000168591	m1
TPM1	tropomyosin 1 (alpha)	ENSG00000140416	m122
TRAF3	TNF receptor-associated factor 3	ENSG00000131323	m119
TRAF5	TNF receptor-associated factor 5	ENSG00000082512	m13
TRAFD1	TRAF-type zinc finger domain containing 1	ENSG00000135148	m106
TRAK2	trafficking protein, kinesin binding 2	ENSG00000115993	m118
TTC14	tetratricopeptide repeat domain 14	ENSG00000163728	m106
TUBB2B	tubulin, beta 2B class IIb	ENSG00000137285	m106
UACA	uveal autoantigen with coiled-coil domains and ankyrin repeats	ENSG00000137831	m2
UBTD2	ubiquitin domain containing 2	ENSG00000168246	m118
USP31	ubiquitin specific peptidase 31	ENSG00000103404	m119
VASH2	vasohibin 2	ENSG00000143494	none
VCL	vinculin	ENSG00000035403	m123
VIPAS39	VPS33B interacting protein, apical-basolateral polarity regulator, spe-39 homolog	ENSG00000151445	m13
VPS25	vacuolar protein sorting 25 homolog (S. cerevisiae)	ENSG00000131475	m123
WBP1L	WW domain binding protein 1-like	ENSG00000166272	m114
WDR26	WD repeat domain 26	ENSG00000162923	m118
WNT10B	wingless-type MMTV integration site family, member 10B	ENSG00000169884	m12
WSCD2	WSC domain containing 2	ENSG00000075035	m16
XPO4	exportin 4	ENSG00000132953	none
YY1	YY1 transcription factor	ENSG00000100811	m28
ZBTB34	zinc finger and BTB domain containing 34	ENSG00000177125	none
ZBTB37	zinc finger and BTB domain containing 37	ENSG00000185278	none
ZBTB40	zinc finger and BTB domain containing 40	ENSG00000184677	m119
ZBTB47	zinc finger and BTB domain containing 47	ENSG00000114853	m7
ZCCHC17	zinc finger, CCHC domain containing 17	ENSG00000121766	m3
ZFX	zinc finger protein, X-linked	ENSG00000005889	m111
ZHX3	zinc fingers and homeoboxes 3	ENSG00000174306	m108
ZKSCAN3	zinc finger with KRAB and SCAN domains 3	ENSG00000189298	none
ZNF609	zinc finger protein 609	ENSG00000180357	m6
ZNF641	zinc finger protein 641	ENSG00000167528	m121
ZNF704	zinc finger protein 704	ENSG00000164684	m9

## Sheet: TableS10
Supplementary Table 10: Demographic and clinical characteristics of the Banner and BLSA cohorts. This table was from the Wingo et al, 2019, Nature Communications
Characteristic	Banner	BLSA
	N=104	N=39
Age at enrollment
Mean ± SD	80.7 ± 6.6	74.8 ± 6.9
Median; Range	80.6; [61.5 – 96.4]	75.3; [58.5 - 89.3]
Age at death
Mean ± SD	87.0 ± 6.7	87.2 ± 7.7
Median; Range	87; [74 – 103]	91; [71 – 99]
Sex (% female, N)	48.1% (50)	38.5% (15)
Education (years)
Mean ± SD	14.6 ± 2.6	16.6 ± 3.0
Median; Range	16; [8.0 – 20.0]	18; [8.0 – 20.0]
Clinical diagnosis
AD (%, N)	26.9% (28)	41.0% (16)
Control (%, N)	73.1% (76)	59.0% (23)
Follow-up duration (years)
Mean ± SD	5.1 ± 3.2	9.3 ± 3.9
Median; Range	4.4; [0.5 – 14.0]	8.5; [3.9 – 20.4]
PMI (h)
Mean ± SD	2.9 ± 0.9	13.8 ± 5.5
Median; Range	2.7; [1.2 – 5.5]	14.5; [2.0 – 24.0]
Braak (%, N)
I	4.8% (5)	0% (0)
II	10.6% (11)	15.4% (6)
III	25.0% (26)	15.4% (6)
IV	39.4% (41)	33.3% (13)
V	14.4% (15)	10.3% (4)
VI	5.8% (6)	25.6% (10)
CERAD Score	Criteria not met: 12.5% (13)	0 (none): 20.5% (8)
	Definite AD: 25.0% (26)	A (sparse): 7.7% (3)
	No AD: 28.8% (30)	B (moderate): 30.8% (12)
	Possible AD: 31.7% (33)	C (frequent): 41.0% (16)
	Probable AD: 1.9% (2)
Slope of cognitive trajectory (MMSE/year)
All participants
Mean ± SD	-0.5 ± 0.8	-0.4 ± 0.6
Median; Range	-0.3; [-4.9 to 0.2]	-0.1; [-2.4 to 0.1]
By clinical diagnosis (median; range)
Controls	-0.1; [-1.6 to 0.2]	-0.1; [-0.7 to 0.1]
AD cases	-1.1; [-4.9 to -0.1]	-0.4; [-2.4 to 0.0]
By Braak stage (median; range)
I and II	-0.1; [-0.9 to 0.2]	-0.2; [-0.7 to 0.0]
III and IV	-0.2; [-2.1 to 0.1]	0.0; [-2.4 to 0.1]
V and VI	-1.1; [-4.9 to -0.1]	-0.4; [-1.8 to 0.0]

[truncated: 3 more sheets: TableS11, TableS12, TableS13]
